# Supplementary material for: Novel functional insights into the microbiome inhabiting marine plastic debris: critical considerations to counteract the challenges of thin biofilms using multi-omics and comparative metaproteomics
Source: Microbiome. 2024 Feb 22;12:36. doi: 10.1186/s40168-024-01751-x (PMC10882806; doi:10.1186/s40168-024-01751-x)
Supplement: Supplementary file 2 — Additional file 1: Table S1. Summary of the metaproteome and metagenome annotations. Including, taxonomic annotations (LCA score ≥80%) and functional annotations (BLASTP, Uniprot) obtained from mPies for the 16S-TaxDB, 18S-TaxDB (note taxonomy is from BLASTP results), MG-DB, and 16S-TaxDB-2nd protein search databases. The metagenome annotations are derived from DRAM and include hits to the KEGG and PFam databases. Table S2. Summary of the taxonomic classifications of the metagenome reads obtained using Kaiju. Table S3. Relative quantification and functional annotations of the expressed Pseudoalteromonas sp. proteins (% relative abundance) using the recovered metagenome-assembled genome as a protein search database. [file 40168_2024_1751_MOESM1_ESM.zip]

Archive with 3 entries (3 files):
- Table S1_ESM.xlsx
- Table S2_ESM.xlsx
- Table S3_ESM.xlsx
