# Supplementary material for: Novel functional insights into the microbiome inhabiting marine plastic debris: critical considerations to counteract the challenges of thin biofilms using multi-omics and comparative metaproteomics
Source: Microbiome. 2024 Feb 22;12:36. doi: 10.1186/s40168-024-01751-x (PMC10882806; doi:10.1186/s40168-024-01751-x)
Supplement: Supplementary file 2 — Additional file 1: Table S1. Summary of the metaproteome and metagenome annotations. Including, taxonomic annotations (LCA score ≥80%) and functional annotations (BLASTP, Uniprot) obtained from mPies for the 16S-TaxDB, 18S-TaxDB (note taxonomy is from BLASTP results), MG-DB, and 16S-TaxDB-2nd protein search databases. The metagenome annotations are derived from DRAM and include hits to the KEGG and PFam databases. Table S2. Summary of the taxonomic classifications of the metagenome reads obtained using Kaiju. Table S3. Relative quantification and functional annotations of the expressed Pseudoalteromonas sp. proteins (% relative abundance) using the recovered metagenome-assembled genome as a protein search database. [file 40168_2024_1751_MOESM1_ESM.zip › Table S1_ESM.xlsx]

## Sheet: 16S-TaxDB
ProteinPilot 'N'	Peptides(95%)	COG functional_class	functional_name	protein_name	d_name	p_name	c_name	o_name	f_name	g_name	s_name
1	20	J	Translation, ribosomal structure and biogenesis	Elongation factor Tu	d__Bacteria	p__Proteobacteria	c__Gammaproteobacteria	o__Alteromonadales	f__Pseudoalteromonadaceae	g__Pseudoalteromonas
2	12	C	Energy production and conversion	ATP synthase subunit beta	d__Bacteria	p__Proteobacteria	c__Gammaproteobacteria	o__Alteromonadales	f__Pseudoalteromonadaceae	g__Pseudoalteromonas
3	8	K	Transcription	DNA-directed RNA polymerase subunit beta	d__Bacteria	p__Proteobacteria	c__Gammaproteobacteria	o__Alteromonadales	f__Pseudoalteromonadaceae	g__Pseudoalteromonas
4	10	M	Cell wall/membrane/envelope biogenesis	OmpA-like domain-containing protein	d__Bacteria	p__Proteobacteria	c__Gammaproteobacteria
5	7	C	Energy production and conversion	ATP synthase subunit alpha	d__Bacteria	p__Proteobacteria	c__Gammaproteobacteria	o__Alteromonadales	f__Pseudoalteromonadaceae	g__Pseudoalteromonas
6	10	J	Translation, ribosomal structure and biogenesis	50S ribosomal protein L5	d__Bacteria	p__Proteobacteria	c__Gammaproteobacteria	o__Alteromonadales	f__Pseudoalteromonadaceae	g__Pseudoalteromonas
7	10				d__Bacteria	p__Proteobacteria	c__Gammaproteobacteria	o__Alteromonadales	f__Pseudoalteromonadaceae	g__Pseudoalteromonas	s__Pseudoalteromonas distincta
8	7	P	Inorganic ion transport and metabolism		d__Bacteria	p__Proteobacteria	c__Gammaproteobacteria	o__Alteromonadales	f__Pseudoalteromonadaceae	g__Pseudoalteromonas	s__Pseudoalteromonas arctica
9	6	P	Inorganic ion transport and metabolism		d__Bacteria	p__Proteobacteria	c__Gammaproteobacteria	o__Alteromonadales	f__Pseudoalteromonadaceae	g__Pseudoalteromonas
10	7	P	Inorganic ion transport and metabolism		d__Bacteria	p__Proteobacteria	c__Gammaproteobacteria	o__Alteromonadales	f__Pseudoalteromonadaceae	g__Pseudoalteromonas
11	7	O	Posttranslational modification, protein turnover, chaperones	Trigger factor	d__Bacteria	p__Proteobacteria	c__Gammaproteobacteria	o__Alteromonadales	f__Pseudoalteromonadaceae	g__Pseudoalteromonas
12	6	J	Translation, ribosomal structure and biogenesis	Elongation factor Tu	d__Bacteria	p__Proteobacteria	c__Alphaproteobacteria	o__Rhodobacterales	f__Rhodobacteraceae	g__Sulfitobacter
13	7	J	Translation, ribosomal structure and biogenesis	30S ribosomal protein S1	d__Bacteria	p__Proteobacteria	c__Gammaproteobacteria	o__Alteromonadales	f__Pseudoalteromonadaceae	g__Pseudoalteromonas
14	8	Z	Cytoskeleton		d__Eukaryota
15	8	E	Amino acid transport and metabolism	Glutamine synthetase	d__Bacteria	p__Proteobacteria	c__Gammaproteobacteria	o__Alteromonadales	f__Pseudoalteromonadaceae	g__Pseudoalteromonas
16	7	S	Function unknown		d__Bacteria	p__Proteobacteria	c__Gammaproteobacteria	o__Alteromonadales	f__Pseudoalteromonadaceae	g__Pseudoalteromonas
17	6	G	Carbohydrate transport and metabolism		d__Bacteria	p__Proteobacteria	c__Alphaproteobacteria	o__Rhodobacterales	f__Rhodobacteraceae	g__Sulfitobacter
18	6	E	Amino acid transport and metabolism		d__Bacteria	p__Proteobacteria	c__Alphaproteobacteria	o__Rhodobacterales	f__Rhodobacteraceae	g__Loktanella
19	6	O	Posttranslational modification, protein turnover, chaperones	Chaperonin GroEL	d__Bacteria	p__Proteobacteria	c__Alphaproteobacteria	o__Rhodobacterales	f__Rhodobacteraceae	g__Sulfitobacter
20	6	U	Intracellular trafficking, secretion, and vesicular transport		d__Bacteria	p__Proteobacteria	c__Gammaproteobacteria	o__Alteromonadales	f__Pseudoalteromonadaceae	g__Pseudoalteromonas
21	6	P	Inorganic ion transport and metabolism		d__Bacteria	p__Proteobacteria	c__Gammaproteobacteria	o__Alteromonadales	f__Pseudoalteromonadaceae	g__Pseudoalteromonas	s__Pseudoalteromonas aliena
22	6	O	Posttranslational modification, protein turnover, chaperones	Chaperone protein DnaK	d__Bacteria	p__Proteobacteria	c__Gammaproteobacteria	o__Alteromonadales	f__Pseudoalteromonadaceae	g__Pseudoalteromonas
23	4	P	Inorganic ion transport and metabolism	Superoxide dismutase	d__Bacteria	p__Proteobacteria	c__Gammaproteobacteria	o__Pseudomonadales	f__Moraxellaceae	g__Psychrobacter
24	5	P	Inorganic ion transport and metabolism		d__Bacteria	p__Proteobacteria	c__Gammaproteobacteria	o__Alteromonadales	f__Pseudoalteromonadaceae	g__Pseudoalteromonas
25	5	P	Inorganic ion transport and metabolism		d__Bacteria	p__Proteobacteria	c__Gammaproteobacteria	o__Alteromonadales	f__Pseudoalteromonadaceae	g__Pseudoalteromonas	s__Pseudoalteromonas sp. MelDa3
26	5	C	Energy production and conversion	Succinate--CoA ligase [ADP-forming] subunit beta	d__Bacteria	p__Proteobacteria	c__Gammaproteobacteria	o__Alteromonadales	f__Pseudoalteromonadaceae	g__Pseudoalteromonas
27	7	J	Translation, ribosomal structure and biogenesis	Elongation factor Tu	d__Bacteria	p__Proteobacteria	c__Gammaproteobacteria	o__Oceanospirillales	f__Halomonadaceae
28	4	J	Translation, ribosomal structure and biogenesis	50S ribosomal protein L25	d__Bacteria	p__Proteobacteria	c__Gammaproteobacteria	o__Alteromonadales	f__Pseudoalteromonadaceae	g__Pseudoalteromonas	s__Pseudoalteromonas sp. BSi20495
29	9	J	Translation, ribosomal structure and biogenesis	Elongation factor Tu	d__Bacteria	p__Bacteroidetes	c__Flavobacteriia	o__Flavobacteriales	f__Flavobacteriaceae
30	4	C	Energy production and conversion	ATP synthase subunit beta	d__Bacteria	p__Proteobacteria	c__Alphaproteobacteria	o__Rhodobacterales	f__Rhodobacteraceae
31	5	J	Translation, ribosomal structure and biogenesis	Elongation factor G	d__Bacteria	p__Proteobacteria	c__Gammaproteobacteria	o__Alteromonadales	f__Pseudoalteromonadaceae	g__Pseudoalteromonas
32	4	C	Energy production and conversion	Malate dehydrogenase	d__Bacteria	p__Proteobacteria	c__Gammaproteobacteria	o__Alteromonadales	f__Pseudoalteromonadaceae	g__Pseudoalteromonas
33	4	G	Carbohydrate transport and metabolism	Enolase	d__Bacteria	p__Proteobacteria	c__Gammaproteobacteria	o__Alteromonadales	f__Pseudoalteromonadaceae	g__Pseudoalteromonas
34	9	J	Translation, ribosomal structure and biogenesis	50S ribosomal protein L7/L12	d__Bacteria	p__Proteobacteria	c__Gammaproteobacteria	o__Pseudomonadales	f__Moraxellaceae	g__Psychrobacter	s__Psychrobacter sp. JCM 18902
35	5	T	Signal transduction mechanisms	TerD domain-containing protein	d__Bacteria	p__Proteobacteria	c__Gammaproteobacteria	o__Pseudomonadales	f__Moraxellaceae	g__Psychrobacter
36	4	J	Translation, ribosomal structure and biogenesis	Polyribonucleotide nucleotidyltransferase	d__Bacteria	p__Proteobacteria	c__Gammaproteobacteria	o__Alteromonadales	f__Pseudoalteromonadaceae	g__Pseudoalteromonas
37	5	E	Amino acid transport and metabolism	PBPb domain-containing protein	d__Bacteria	p__Proteobacteria	c__Alphaproteobacteria	o__Rhodobacterales	f__Rhodobacteraceae	g__Sulfitobacter
38	5	J	Translation, ribosomal structure and biogenesis	50S ribosomal protein L11	d__Bacteria	p__Proteobacteria	c__Gammaproteobacteria	o__Alteromonadales	f__Pseudoalteromonadaceae	g__Pseudoalteromonas
39	5	J	Translation, ribosomal structure and biogenesis	50S ribosomal protein L1	d__Bacteria	p__Proteobacteria	c__Gammaproteobacteria	o__Alteromonadales	f__Pseudoalteromonadaceae	g__Pseudoalteromonas
40	5	J	Translation, ribosomal structure and biogenesis	50S ribosomal protein L24	d__Bacteria	p__Proteobacteria	c__Gammaproteobacteria	o__Alteromonadales	f__Pseudoalteromonadaceae	g__Pseudoalteromonas
41	3	C	Energy production and conversion	Aconitate hydratase B	d__Bacteria	p__Proteobacteria	c__Gammaproteobacteria	o__Alteromonadales	f__Pseudoalteromonadaceae	g__Pseudoalteromonas
42	4	M	Cell wall/membrane/envelope biogenesis	OmpA-like domain-containing protein	d__Bacteria	p__Proteobacteria	c__Gammaproteobacteria	o__Pseudomonadales	f__Moraxellaceae	g__Psychrobacter
43	4	P	Inorganic ion transport and metabolism		d__Bacteria	p__Proteobacteria	c__Gammaproteobacteria	o__Alteromonadales	f__Pseudoalteromonadaceae	g__Pseudoalteromonas
44	4	C	Energy production and conversion	ATP synthase subunit alpha	d__Bacteria	p__Proteobacteria	c__Gammaproteobacteria	o__Pseudomonadales	f__Moraxellaceae	g__Psychrobacter
45	3	C	Energy production and conversion	Dihydrolipoyllysine-residue succinyltransferase component of 2-oxoglutarate dehydrogenase complex	d__Bacteria	p__Proteobacteria	c__Gammaproteobacteria	o__Alteromonadales	f__Pseudoalteromonadaceae	g__Pseudoalteromonas
46	4	J	Translation, ribosomal structure and biogenesis	50S ribosomal protein L17	d__Bacteria	p__Proteobacteria	c__Gammaproteobacteria	o__Alteromonadales
47	3	T	Signal transduction mechanisms	50S ribosomal subunit assembly factor BipA	d__Bacteria	p__Proteobacteria	c__Gammaproteobacteria	o__Alteromonadales	f__Pseudoalteromonadaceae	g__Pseudoalteromonas
48	5	J	Translation, ribosomal structure and biogenesis	50S ribosomal protein L3	d__Bacteria	p__Proteobacteria	c__Gammaproteobacteria	o__Alteromonadales	f__Pseudoalteromonadaceae	g__Pseudoalteromonas
49	3	K	Transcription	DNA-directed RNA polymerase subunit alpha	d__Bacteria	p__Proteobacteria	c__Gammaproteobacteria	o__Alteromonadales	f__Pseudoalteromonadaceae	g__Pseudoalteromonas
50	3	C	Energy production and conversion	Isocitrate dehydrogenase [NADP]	d__Bacteria	p__Proteobacteria	c__Gammaproteobacteria	o__Alteromonadales	f__Pseudoalteromonadaceae	g__Pseudoalteromonas
51	5	O	Posttranslational modification, protein turnover, chaperones	Chaperonin GroEL	d__Bacteria	p__Proteobacteria	c__Gammaproteobacteria	o__Alteromonadales	f__Pseudoalteromonadaceae	g__Pseudoalteromonas
52	3	C	Energy production and conversion	Isocitrate lyase	d__Bacteria	p__Proteobacteria	c__Gammaproteobacteria	o__Alteromonadales	f__Pseudoalteromonadaceae	g__Pseudoalteromonas
53	3	M	Cell wall/membrane/envelope biogenesis		d__Bacteria	p__Proteobacteria	c__Gammaproteobacteria	o__Pseudomonadales	f__Moraxellaceae	g__Psychrobacter
54	3	P	Inorganic ion transport and metabolism		d__Bacteria	p__Proteobacteria	c__Gammaproteobacteria	o__Alteromonadales	f__Pseudoalteromonadaceae	g__Pseudoalteromonas
55	9	J	Translation, ribosomal structure and biogenesis	Elongation factor Tu	d__Bacteria	p__Proteobacteria	c__Gammaproteobacteria	o__Alteromonadales	f__Colwelliaceae	g__Colwellia
56	3	J	Translation, ribosomal structure and biogenesis	30S ribosomal protein S4	d__Bacteria	p__Proteobacteria	c__Gammaproteobacteria	o__Alteromonadales	f__Colwelliaceae
57	3	L	Replication, recombination and repair	Protein RecA	d__Bacteria	p__Proteobacteria	c__Gammaproteobacteria	o__Alteromonadales	f__Pseudoalteromonadaceae	g__Pseudoalteromonas
58	3	M	Cell wall/membrane/envelope biogenesis		d__Bacteria	p__Proteobacteria	c__Alphaproteobacteria	o__Rhodobacterales	f__Rhodobacteraceae	g__Paracoccus
59	5	J	Translation, ribosomal structure and biogenesis	50S ribosomal protein L7/L12	d__Bacteria	p__Proteobacteria	c__Gammaproteobacteria	o__Alteromonadales	f__Pseudoalteromonadaceae	g__Pseudoalteromonas
60	5	T	Signal transduction mechanisms	TerD domain-containing protein	d__Bacteria	p__Proteobacteria	c__Gammaproteobacteria	o__Pseudomonadales	f__Moraxellaceae	g__Psychrobacter
61	3	Q	Secondary metabolites biosynthesis, transport and catabolism	Extracytoplasmic solute receptor protein	d__Bacteria	p__Proteobacteria	c__Alphaproteobacteria	o__Rhodobacterales	f__Rhodobacteraceae
62	3	J	Translation, ribosomal structure and biogenesis	30S ribosomal protein S7	d__Bacteria	p__Proteobacteria	c__Gammaproteobacteria	o__Alteromonadales	f__Pseudoalteromonadaceae	g__Pseudoalteromonas
63	3	J	Translation, ribosomal structure and biogenesis	30S ribosomal protein S13	d__Bacteria	p__Proteobacteria	c__Gammaproteobacteria	o__Pseudomonadales	f__Moraxellaceae	g__Psychrobacter
64	3	J	Translation, ribosomal structure and biogenesis	30S ribosomal protein S10	d__Bacteria	p__Proteobacteria	c__Gammaproteobacteria
65	4	O	Posttranslational modification, protein turnover, chaperones		d__Bacteria	p__Proteobacteria	c__Gammaproteobacteria	o__Alteromonadales	f__Pseudoalteromonadaceae	g__Pseudoalteromonas
66	3	J	Translation, ribosomal structure and biogenesis	50S ribosomal protein L1	d__Bacteria	p__Proteobacteria	c__Gammaproteobacteria	o__Pseudomonadales	f__Moraxellaceae	g__Psychrobacter
67	3	C	Energy production and conversion	Inorganic pyrophosphatase	d__Bacteria	p__Proteobacteria	c__Gammaproteobacteria	o__Pseudomonadales	f__Moraxellaceae	g__Psychrobacter
68	4	N	Cell motility	Flagellin	d__Bacteria	p__Proteobacteria	c__Gammaproteobacteria	o__Pseudomonadales	f__Pseudomonadaceae	g__Pseudomonas	s__Pseudomonas stutzeri group
69	3	J	Translation, ribosomal structure and biogenesis	30S ribosomal protein S10	d__Bacteria	p__Proteobacteria	c__Gammaproteobacteria
70	3	I	Lipid transport and metabolism		d__Bacteria	p__Proteobacteria	c__Gammaproteobacteria	o__Pseudomonadales	f__Moraxellaceae	g__Psychrobacter
71	3	C	Energy production and conversion	Citrate synthase	d__Bacteria	p__Proteobacteria	c__Gammaproteobacteria	o__Alteromonadales	f__Pseudoalteromonadaceae	g__Pseudoalteromonas
72	3	J	Translation, ribosomal structure and biogenesis	30S ribosomal protein S5	d__Bacteria	p__Proteobacteria	c__Gammaproteobacteria	o__Alteromonadales	f__Pseudoalteromonadaceae	g__Pseudoalteromonas
73	4	M	Cell wall/membrane/envelope biogenesis	OmpA-like domain-containing protein	d__Bacteria	p__Proteobacteria	c__Gammaproteobacteria	o__Alteromonadales	f__Pseudoalteromonadaceae	g__Pseudoalteromonas
74	3	P	Inorganic ion transport and metabolism		d__Bacteria	p__Proteobacteria	c__Gammaproteobacteria	o__Alteromonadales	f__Pseudoalteromonadaceae	g__Pseudoalteromonas
75	3	J	Translation, ribosomal structure and biogenesis	50S ribosomal protein L14	d__Bacteria	p__Proteobacteria	c__Gammaproteobacteria	o__Alteromonadales	f__Pseudoalteromonadaceae	g__Pseudoalteromonas
76	4	J	Translation, ribosomal structure and biogenesis	50S ribosomal protein L2	d__Bacteria	p__Proteobacteria	c__Gammaproteobacteria	o__Alteromonadales
77	4	J	Translation, ribosomal structure and biogenesis	50S ribosomal protein L6	d__Bacteria	p__Proteobacteria	c__Gammaproteobacteria	o__Alteromonadales	f__Pseudoalteromonadaceae	g__Pseudoalteromonas
78	3	J	Translation, ribosomal structure and biogenesis	50S ribosomal protein L21	d__Bacteria	p__Proteobacteria	c__Gammaproteobacteria	o__Alteromonadales	f__Pseudoalteromonadaceae	g__Pseudoalteromonas
79	2	K	Transcription	DNA-directed RNA polymerase subunit beta'	d__Bacteria	p__Proteobacteria	c__Gammaproteobacteria	o__Alteromonadales	f__Pseudoalteromonadaceae	g__Pseudoalteromonas
80	3	S	Function unknown		d__Bacteria	p__Proteobacteria	c__Alphaproteobacteria	o__Rhodobacterales	f__Rhodobacteraceae	g__Sulfitobacter
81	2				d__Bacteria	p__Proteobacteria	c__Gammaproteobacteria	o__Alteromonadales	f__Pseudoalteromonadaceae	g__Pseudoalteromonas
82	3	J	Translation, ribosomal structure and biogenesis	30S ribosomal protein S9	d__Bacteria	p__Proteobacteria	c__Gammaproteobacteria	o__Alteromonadales	f__Pseudoalteromonadaceae	g__Pseudoalteromonas
83	2	O	Posttranslational modification, protein turnover, chaperones	Peptidyl-prolyl cis-trans isomerase	d__Bacteria	p__Proteobacteria	c__Gammaproteobacteria	o__Alteromonadales	f__Pseudoalteromonadaceae	g__Pseudoalteromonas
84	2	G	Carbohydrate transport and metabolism	Glyceraldehyde-3-phosphate dehydrogenase	d__Bacteria	p__Proteobacteria	c__Gammaproteobacteria	o__Alteromonadales	f__Pseudoalteromonadaceae	g__Pseudoalteromonas
85	3	C	Energy production and conversion	Malate dehydrogenase	d__Bacteria	p__Proteobacteria	c__Gammaproteobacteria	o__Pseudomonadales	f__Moraxellaceae	g__Psychrobacter
86	2	E	Amino acid transport and metabolism	PBPb domain-containing protein	d__Bacteria	p__Proteobacteria	c__Gammaproteobacteria	o__Pseudomonadales	f__Moraxellaceae	g__Psychrobacter
87	2	J	Translation, ribosomal structure and biogenesis	30S ribosomal protein S8	d__Bacteria	p__Proteobacteria	c__Gammaproteobacteria	o__Alteromonadales	f__Pseudoalteromonadaceae	g__Pseudoalteromonas
88	2	C	Energy production and conversion	ATP synthase subunit alpha	d__Bacteria	p__Proteobacteria	c__Alphaproteobacteria	o__Rhodobacterales	f__Rhodobacteraceae
89	2	J	Translation, ribosomal structure and biogenesis	50S ribosomal protein L19	d__Bacteria	p__Proteobacteria	c__Gammaproteobacteria	o__Alteromonadales	f__Pseudoalteromonadaceae	g__Pseudoalteromonas
90	2	C	Energy production and conversion		d__Bacteria	p__Proteobacteria	c__Gammaproteobacteria	o__Pseudomonadales	f__Moraxellaceae	g__Psychrobacter
91	2	C	Energy production and conversion	Succinate dehydrogenase iron-sulfur subunit	d__Bacteria	p__Proteobacteria	c__Gammaproteobacteria	o__Alteromonadales	f__Pseudoalteromonadaceae	g__Pseudoalteromonas
92	3	M	Cell wall/membrane/envelope biogenesis		d__Bacteria	p__Proteobacteria	c__Gammaproteobacteria	o__Pseudomonadales	f__Moraxellaceae	g__Psychrobacter	s__Psychrobacter sp. P2G3
93	8	J	Translation, ribosomal structure and biogenesis	Elongation factor Tu	d__Bacteria	p__Proteobacteria	c__Gammaproteobacteria	o__Pseudomonadales	f__Moraxellaceae	g__Psychrobacter
94	2	O	Posttranslational modification, protein turnover, chaperones	Protein HflK	d__Bacteria	p__Proteobacteria	c__Gammaproteobacteria	o__Alteromonadales	f__Pseudoalteromonadaceae	g__Pseudoalteromonas
95	3	G	Carbohydrate transport and metabolism		d__Bacteria	p__Proteobacteria	c__Alphaproteobacteria	o__Rhodobacterales	f__Rhodobacteraceae
96	2	J	Translation, ribosomal structure and biogenesis	50S ribosomal protein L5	d__Bacteria	p__Proteobacteria	c__Gammaproteobacteria	o__Pseudomonadales	f__Moraxellaceae	g__Psychrobacter
97	4	T	Signal transduction mechanisms	TerD domain-containing protein	d__Bacteria	p__Proteobacteria	c__Gammaproteobacteria	o__Pseudomonadales	f__Moraxellaceae	g__Psychrobacter
98	2			Tubulin alpha chain	d__Eukaryota
99	2				d__Bacteria	p__Proteobacteria	c__Gammaproteobacteria	o__Alteromonadales	f__Pseudoalteromonadaceae	g__Pseudoalteromonas	s__Pseudoalteromonas sp. S558
100	2	P	Inorganic ion transport and metabolism		d__Bacteria	p__Proteobacteria	c__Gammaproteobacteria	o__Alteromonadales	f__Pseudoalteromonadaceae	g__Pseudoalteromonas
101	5	E	Amino acid transport and metabolism	PBPb domain-containing protein	d__Bacteria	p__Proteobacteria	c__Alphaproteobacteria	o__Rhodobacterales	f__Rhodobacteraceae	g__Sulfitobacter
102	5	O	Posttranslational modification, protein turnover, chaperones	Chaperonin GroEL	d__Bacteria	p__Proteobacteria	c__Gammaproteobacteria
103	2	L	Replication, recombination and repair		d__Bacteria	p__Proteobacteria	c__Gammaproteobacteria	o__Pseudomonadales	f__Moraxellaceae	g__Psychrobacter
104	2			EF-hand domain-containing protein	d__Bacteria	p__Proteobacteria	c__Gammaproteobacteria	o__Alteromonadales	f__Pseudoalteromonadaceae	g__Pseudoalteromonas	s__Pseudoalteromonas sp. MEBiC 03485
105	2	T	Signal transduction mechanisms	Methyl-accepting transducer domain-containing protein	d__Bacteria	p__Proteobacteria	c__Gammaproteobacteria	o__Pseudomonadales	f__Pseudomonadaceae	g__Pseudomonas
106	2	U	Intracellular trafficking, secretion, and vesicular transport	Protein-export protein SecB	d__Bacteria	p__Proteobacteria	c__Gammaproteobacteria	o__Alteromonadales	f__Pseudoalteromonadaceae	g__Pseudoalteromonas
107	2	C	Energy production and conversion	ATP synthase gamma chain	d__Bacteria	p__Proteobacteria	c__Gammaproteobacteria	o__Alteromonadales	f__Pseudoalteromonadaceae	g__Pseudoalteromonas
108	2	C	Energy production and conversion	Isocitrate lyase	d__Bacteria	p__Proteobacteria	c__Gammaproteobacteria	o__Pseudomonadales	f__Moraxellaceae	g__Psychrobacter
109	2	T	Signal transduction mechanisms	Big_12 domain-containing protein (protein-protein interactions)	d__Bacteria	p__Bacteroidetes	c__Flavobacteriia	o__Flavobacteriales	f__Flavobacteriaceae	g__Flavobacterium	s__Flavobacterium sp. BFFFF2
110	2	O	Posttranslational modification, protein turnover, chaperones		d__Bacteria	p__Proteobacteria	c__Gammaproteobacteria	o__Alteromonadales	f__Pseudoalteromonadaceae	g__Pseudoalteromonas
111	2	O	Posttranslational modification, protein turnover, chaperones	ATP-dependent Clp protease ATP-binding subunit ClpX	d__Bacteria	p__Proteobacteria	c__Alphaproteobacteria	o__Rhodobacterales	f__Rhodobacteraceae
112	2	G	Carbohydrate transport and metabolism		d__Bacteria	p__Proteobacteria	c__Alphaproteobacteria	o__Rhodobacterales	f__Rhodobacteraceae	g__Loktanella	s__Loktanella salsilacus
113	2	J	Translation, ribosomal structure and biogenesis	Elongation factor 1-alpha	d__Eukaryota
114	3	J	Translation, ribosomal structure and biogenesis	50S ribosomal protein L15	d__Bacteria	p__Proteobacteria	c__Gammaproteobacteria	o__Alteromonadales	f__Pseudoalteromonadaceae	g__Pseudoalteromonas
115	2	T	Signal transduction mechanisms	Lipase_bact_N domain-containing protein	d__Bacteria	p__Proteobacteria	c__Gammaproteobacteria	o__Alteromonadales	f__Pseudoalteromonadaceae	g__Pseudoalteromonas
116	2	Q	Secondary metabolites biosynthesis, transport and catabolism		d__Bacteria	p__Proteobacteria	c__Gammaproteobacteria	o__Pseudomonadales	f__Moraxellaceae	g__Psychrobacter
117	2	L	Replication, recombination and repair		d__Bacteria	p__Proteobacteria	c__Alphaproteobacteria	o__Rhodobacterales	f__Rhodobacteraceae	g__Sulfitobacter
118	2	J	Translation, ribosomal structure and biogenesis	50S ribosomal protein L9	d__Bacteria	p__Proteobacteria	c__Gammaproteobacteria	o__Alteromonadales	f__Pseudoalteromonadaceae	g__Pseudoalteromonas
119	2	J	Translation, ribosomal structure and biogenesis	50S ribosomal protein L16	d__Bacteria	p__Proteobacteria	c__Gammaproteobacteria	o__Alteromonadales	f__Pseudoalteromonadaceae	g__Pseudoalteromonas
120	2	G	Carbohydrate transport and metabolism		d__Bacteria	p__Proteobacteria	c__Alphaproteobacteria	o__Rhodobacterales	f__Rhodobacteraceae	g__Loktanella
121	10				d__Bacteria	p__Proteobacteria	c__Gammaproteobacteria	o__Alteromonadales	f__Pseudoalteromonadaceae	g__Pseudoalteromonas
122	2	J	Translation, ribosomal structure and biogenesis	50S ribosomal protein L18	d__Bacteria	p__Proteobacteria	c__Gammaproteobacteria	o__Alteromonadales	f__Pseudoalteromonadaceae	g__Pseudoalteromonas
123	2	C	Energy production and conversion	Dihydrolipoyl dehydrogenase	d__Bacteria	p__Proteobacteria	c__Gammaproteobacteria	o__Alteromonadales	f__Pseudoalteromonadaceae	g__Pseudoalteromonas
124	2	P	Inorganic ion transport and metabolism		d__Bacteria	p__Proteobacteria	c__Gammaproteobacteria	o__Pseudomonadales	f__Moraxellaceae	g__Psychrobacter
125	2	C	Energy production and conversion		d__Bacteria	p__Proteobacteria	c__Gammaproteobacteria	o__Alteromonadales	f__Pseudoalteromonadaceae	g__Pseudoalteromonas
126	2	V	Defense mechanisms	Alkyl hydroperoxide reductase C	d__Bacteria	p__Proteobacteria	c__Gammaproteobacteria	o__Alteromonadales	f__Pseudoalteromonadaceae	g__Pseudoalteromonas
127	2	C	Energy production and conversion	Succinate--CoA ligase [ADP-forming] subunit alpha	d__Bacteria	p__Proteobacteria	c__Gammaproteobacteria	o__Pseudomonadales	f__Moraxellaceae	g__Psychrobacter
128	2	J	Translation, ribosomal structure and biogenesis	Elongation factor G	d__Bacteria	p__Proteobacteria	c__Gammaproteobacteria	o__Pseudomonadales	f__Moraxellaceae	g__Psychrobacter
129	2			PRC domain-containing protein	d__Bacteria	p__Proteobacteria	c__Alphaproteobacteria	o__Rhodobacterales	f__Rhodobacteraceae	g__Loktanella	s__Loktanella salsilacus
130	2	G	Carbohydrate transport and metabolism		d__Bacteria	p__Proteobacteria	c__Alphaproteobacteria	o__Rhodobacterales	f__Rhodobacteraceae	g__Loktanella
131	2	O	Posttranslational modification, protein turnover, chaperones		d__Bacteria	p__Proteobacteria	c__Gammaproteobacteria	o__Alteromonadales	f__Pseudoalteromonadaceae	g__Pseudoalteromonas
132	8	J	Translation, ribosomal structure and biogenesis	Elongation factor Tu	d__Bacteria	p__Proteobacteria	c__Gammaproteobacteria	o__Alteromonadales	f__Alteromonadaceae	g__Marinobacter
134	2	M	Cell wall/membrane/envelope biogenesis		d__Bacteria	p__Proteobacteria	c__Gammaproteobacteria	o__Alteromonadales	f__Pseudoalteromonadaceae	g__Pseudoalteromonas
137	2	E	Amino acid transport and metabolism		d__Bacteria	p__Proteobacteria	c__Alphaproteobacteria	o__Rhodobacterales	f__Rhodobacteraceae	g__Paracoccus
139	4	P	Inorganic ion transport and metabolism	Superoxide dismutase	d__Bacteria	p__Proteobacteria	c__Gammaproteobacteria	o__Pseudomonadales	f__Moraxellaceae	g__Psychrobacter
141	3	P	Inorganic ion transport and metabolism		d__Bacteria	p__Proteobacteria	c__Gammaproteobacteria	o__Alteromonadales	f__Pseudoalteromonadaceae	g__Pseudoalteromonas
142	2				d__Bacteria	p__Proteobacteria	c__Gammaproteobacteria	o__Pseudomonadales	f__Pseudomonadaceae	g__Pseudomonas	s__Pseudomonas sp. 21
153	7	J	Translation, ribosomal structure and biogenesis	Elongation factor Tu	d__Bacteria	p__Bacteroidetes	c__Flavobacteriia	o__Flavobacteriales	f__Weeksellaceae	g__Chryseobacterium
159	2	I	Lipid transport and metabolism		d__Bacteria	p__Proteobacteria	c__Gammaproteobacteria	o__Pseudomonadales	f__Moraxellaceae	g__Psychrobacter
165	2	E	Amino acid transport and metabolism	Diaminopimelate epimerase	d__Bacteria	p__Actinobacteria	c__Actinobacteria	o__Streptomycetales	f__Streptomycetaceae	g__Streptomyces	s__Streptomyces sp. TSRI0281
168	2	J	Translation, ribosomal structure and biogenesis	50S ribosomal protein L9	d__Bacteria	p__Proteobacteria	c__Gammaproteobacteria	o__Pseudomonadales	f__Moraxellaceae	g__Psychrobacter
171	2	C	Energy production and conversion	Succinate--CoA ligase [ADP-forming] subunit beta	d__Bacteria	p__Proteobacteria	c__Gammaproteobacteria	o__Pseudomonadales	f__Moraxellaceae	g__Psychrobacter
177	4	E	Amino acid transport and metabolism		d__Bacteria	p__Proteobacteria	c__Alphaproteobacteria	o__Rhodobacterales	f__Rhodobacteraceae	g__Sulfitobacter
178	2	J	Translation, ribosomal structure and biogenesis	30S ribosomal protein S1	d__Bacteria	p__Proteobacteria	c__Gammaproteobacteria	o__Pseudomonadales	f__Moraxellaceae	g__Psychrobacter
179	2	C	Energy production and conversion	Succinate--CoA ligase [ADP-forming] subunit alpha	d__Bacteria	p__Proteobacteria	c__Gammaproteobacteria	o__Alteromonadales
185	2	L	Replication, recombination and repair	Integration host factor subunit alpha	d__Bacteria	p__Proteobacteria	c__Gammaproteobacteria	o__Vibrionales	f__Vibrionaceae	g__Vibrio	s__Vibrio sp. JCM 19236
187	3	J	Translation, ribosomal structure and biogenesis	50S ribosomal protein L22	d__Bacteria	p__Proteobacteria	c__Gammaproteobacteria	o__Alteromonadales	f__Pseudoalteromonadaceae	g__Pseudoalteromonas
190	2	E	Amino acid transport and metabolism		d__Bacteria	p__Proteobacteria	c__Gammaproteobacteria	o__Pseudomonadales	f__Moraxellaceae	g__Psychrobacter
191	2	K	Transcription	DNA-directed RNA polymerase subunit beta	d__Bacteria	p__Nitrospirae	c__Nitrospira	o__Nitrospirales	f__Nitrospiraceae	g__Candidatus Magnetobacterium	s__Candidatus Magnetobacterium bavaricum
192	2	I	Lipid transport and metabolism	Acyl-coenzyme A dehydrogenase	d__Bacteria	p__Proteobacteria	c__Gammaproteobacteria	o__Alteromonadales	f__Pseudoalteromonadaceae	g__Pseudoalteromonas
195	2	I	Lipid transport and metabolism	Acyl carrier protein	d__Bacteria	p__Proteobacteria	c__Gammaproteobacteria	o__Pseudomonadales	f__Moraxellaceae	g__Psychrobacter
196	2	C	Energy production and conversion	ATP synthase subunit alpha	d__Bacteria	p__Bacteroidetes
200	2	J	Translation, ribosomal structure and biogenesis	50S ribosomal protein L34	d__Bacteria	p__Proteobacteria	c__Gammaproteobacteria	o__Vibrionales	f__Vibrionaceae	g__Vibrio
203	10	M	Cell wall/membrane/envelope biogenesis	OmpA-like domain-containing protein	d__Bacteria	p__Proteobacteria	c__Gammaproteobacteria
204	11	J	Translation, ribosomal structure and biogenesis	Elongation factor Tu	d__Bacteria	p__Proteobacteria	c__Gammaproteobacteria	o__Alteromonadales	f__Pseudoalteromonadaceae	g__Pseudoalteromonas
205	6	P	Inorganic ion transport and metabolism		d__Bacteria	p__Proteobacteria	c__Gammaproteobacteria	o__Alteromonadales	f__Pseudoalteromonadaceae	g__Pseudoalteromonas
206	4	J	Translation, ribosomal structure and biogenesis	50S ribosomal protein L25	d__Bacteria	p__Proteobacteria	c__Gammaproteobacteria	o__Alteromonadales	f__Pseudoalteromonadaceae	g__Pseudoalteromonas	s__Pseudoalteromonas sp. BSi20495
207	5	J	Translation, ribosomal structure and biogenesis	50S ribosomal protein L11	d__Bacteria	p__Proteobacteria	c__Gammaproteobacteria	o__Alteromonadales	f__Pseudoalteromonadaceae	g__Pseudoalteromonas
208	3	J	Translation, ribosomal structure and biogenesis	Elongation factor Tu	d__Bacteria	p__Actinobacteria	c__Actinobacteria	o__Corynebacteriales	f__Mycobacteriaceae
209	3	J	Translation, ribosomal structure and biogenesis	30S ribosomal protein S4	d__Bacteria	p__Proteobacteria	c__Gammaproteobacteria	o__Alteromonadales	f__Pseudoalteromonadaceae	g__Pseudoalteromonas
210	3	C	Energy production and conversion	ATP synthase subunit beta, chloroplastic	d__Eukaryota
211	3	J	Translation, ribosomal structure and biogenesis	30S ribosomal protein S7	d__Bacteria	p__Proteobacteria	c__Gammaproteobacteria	o__Alteromonadales	f__Pseudoalteromonadaceae	g__Pseudoalteromonas
212	3	P	Inorganic ion transport and metabolism		d__Bacteria	p__Proteobacteria	c__Gammaproteobacteria	o__Alteromonadales	f__Pseudoalteromonadaceae	g__Pseudoalteromonas
213	2	O	Posttranslational modification, protein turnover, chaperones	Chaperonin GroEL	d__Bacteria	p__Proteobacteria	c__Gammaproteobacteria	o__Xanthomonadales	f__Xanthomonadaceae
214	2	C	Energy production and conversion	Aconitate hydratase B	d__Bacteria	p__Proteobacteria	c__Gammaproteobacteria	o__Pseudomonadales	f__Moraxellaceae	g__Psychrobacter
215	2				d__Bacteria	p__Proteobacteria	c__Gammaproteobacteria	o__Alteromonadales	f__Pseudoalteromonadaceae	g__Pseudoalteromonas	s__Pseudoalteromonas aurantia
216	2	J	Translation, ribosomal structure and biogenesis	50S ribosomal protein L11	d__Bacteria	p__Proteobacteria	c__Alphaproteobacteria	o__Rhodobacterales	f__Rhodobacteraceae	g__Paracoccus
217	2	T	Signal transduction mechanisms		d__Bacteria	p__Proteobacteria	c__Gammaproteobacteria	o__Pseudomonadales	f__Pseudomonadaceae	g__Pseudomonas
218	2	T	Signal transduction mechanisms		d__Bacteria	p__Proteobacteria	c__Gammaproteobacteria	o__Pseudomonadales	f__Pseudomonadaceae	g__Pseudomonas
225	3	G	Carbohydrate transport and metabolism	Ribulose bisphosphate carboxylase large chain	d__Eukaryota
272	2	P	Inorganic ion transport and metabolism		d__Bacteria	p__Proteobacteria	c__Gammaproteobacteria	o__Pseudomonadales	f__Pseudomonadaceae	g__Pseudomonas
317	2	E	Amino acid transport and metabolism	Peripla_BP_6 domain-containing protein	d__Bacteria	p__Proteobacteria	c__Alphaproteobacteria	o__Rhodobacterales	f__Rhodobacteraceae	g__Sulfitobacter
344	2	O	Posttranslational modification, protein turnover, chaperones	Ubiquitin-like domain-containing protein	d__Bacteria	p__Bacteroidetes	c__Sphingobacteriia	o__Sphingobacteriales	f__Sphingobacteriaceae	g__Pedobacter	s__Pedobacter lusitanus
357	4	C	Energy production and conversion	ATP synthase subunit alpha	d__Bacteria
362	2	G	Carbohydrate transport and metabolism	Peripla_BP_4 domain-containing protein	d__Bacteria	p__Proteobacteria	c__Alphaproteobacteria	o__Rhodobacterales	f__Rhodobacteraceae
364	9	J	Translation, ribosomal structure and biogenesis	Elongation factor Tu	d__Bacteria	p__Bacteroidetes	c__Flavobacteriia	o__Flavobacteriales	f__Flavobacteriaceae
365	2	M	Cell wall/membrane/envelope biogenesis		d__Bacteria	p__Proteobacteria	c__Alphaproteobacteria	o__Rhodobacterales	f__Rhodobacteraceae	g__Sulfitobacter	s__Sulfitobacter geojensis
369	4	J	Translation, ribosomal structure and biogenesis	50S ribosomal protein L5	d__Bacteria	p__Proteobacteria	c__Gammaproteobacteria	o__Vibrionales	f__Vibrionaceae	g__Vibrio
370	4	O	Posttranslational modification, protein turnover, chaperones	Chaperonin GroEL	d__Bacteria	p__Proteobacteria	c__Gammaproteobacteria	o__Oceanospirillales	f__Halomonadaceae
381	2	P	Inorganic ion transport and metabolism		d__Bacteria	p__Proteobacteria	c__Gammaproteobacteria	o__Alteromonadales	f__Pseudoalteromonadaceae	g__Pseudoalteromonas
385	3	C	Energy production and conversion	ATP synthase subunit beta	d__Bacteria	p__Proteobacteria	c__Alphaproteobacteria	o__Sphingomonadales	f__Sphingomonadaceae	g__Sphingomonas
395	3	M	Cell wall/membrane/envelope biogenesis		d__Bacteria	p__Proteobacteria	c__Alphaproteobacteria	o__Rhodobacterales	f__Rhodobacteraceae	g__Paracoccus
396	2	C	Energy production and conversion	ATP synthase subunit alpha	d__Bacteria	p__Proteobacteria	c__Gammaproteobacteria	o__Oceanospirillales	f__Halomonadaceae
399	6	Q	Secondary metabolites biosynthesis, transport and catabolism	50S ribosomal protein L5	d__Bacteria	p__Actinobacteria	c__Actinobacteria	o__Streptomycetales	f__Streptomycetaceae	g__Streptomyces	s__Streptomyces ipomoeae
407	4	J	Translation, ribosomal structure and biogenesis	50S ribosomal protein L5	d__Bacteria	p__Proteobacteria	c__Gammaproteobacteria	o__Vibrionales	f__Vibrionaceae	g__Vibrio
408	9	C	Energy production and conversion	ATP synthase subunit beta	d__Bacteria	p__Proteobacteria	c__Gammaproteobacteria	o__Alteromonadales	f__Pseudoalteromonadaceae	g__Pseudoalteromonas
418	4	N	Cell motility	Flagellin	d__Bacteria	p__Proteobacteria	c__Gammaproteobacteria	o__Alteromonadales
424	2	J	Translation, ribosomal structure and biogenesis	50S ribosomal protein L17	d__Bacteria	p__Proteobacteria	c__Gammaproteobacteria	o__Alteromonadales	f__Pseudoalteromonadaceae	g__Pseudoalteromonas
436	2	C	Energy production and conversion	ATP synthase subunit alpha	d__Bacteria	p__Proteobacteria	c__Gammaproteobacteria	o__Alteromonadales	f__Psychromonadaceae	g__Psychromonas
437	7	Z	Cytoskeleton		d__Eukaryota						s__unknown
449	5	G	Carbohydrate transport and metabolism		d__Bacteria	p__Proteobacteria	c__Alphaproteobacteria	o__Rhodobacterales	f__Rhodobacteraceae	g__Sulfitobacter
461	3	C	Energy production and conversion	ATP synthase subunit beta	d__Bacteria	p__Bacteroidetes	c__Flavobacteriia	o__Flavobacteriales	f__Flavobacteriaceae
462	4	J	Translation, ribosomal structure and biogenesis	30S ribosomal protein S1	d__Bacteria	p__Proteobacteria	c__Gammaproteobacteria	o__Alteromonadales	f__Pseudoalteromonadaceae	g__Pseudoalteromonas
465	2	J	Translation, ribosomal structure and biogenesis	30S ribosomal protein S10	d__Bacteria	p__Proteobacteria	c__Gammaproteobacteria	o__Alteromonadales
467	4	J	Translation, ribosomal structure and biogenesis	50S ribosomal protein L1	d__Bacteria	p__Proteobacteria	c__Gammaproteobacteria
470	4	C	Energy production and conversion	Succinate--CoA ligase [ADP-forming] subunit beta	d__Bacteria	p__Proteobacteria	c__Gammaproteobacteria	o__Alteromonadales	f__Pseudoalteromonadaceae	g__Pseudoalteromonas
490	3	O	Posttranslational modification, protein turnover, chaperones	Chaperonin GroEL	d__Bacteria	p__Proteobacteria	c__Alphaproteobacteria	o__Rhizobiales	f__Hyphomicrobiaceae	g__Devosia
513	4	C	Energy production and conversion	ATP synthase subunit beta	d__Bacteria	p__Proteobacteria	c__Alphaproteobacteria	o__Rhodobacterales	f__Rhodobacteraceae	g__Sulfitobacter
519	18	J	Translation, ribosomal structure and biogenesis	Elongation factor Tu	d__Bacteria	p__Proteobacteria	c__Gammaproteobacteria	o__Alteromonadales	f__Pseudoalteromonadaceae	g__Pseudoalteromonas
544	2	J	Translation, ribosomal structure and biogenesis	30S ribosomal protein S10	d__Bacteria	p__Proteobacteria	c__Gammaproteobacteria
549	6	P	Inorganic ion transport and metabolism		d__Bacteria	p__Proteobacteria	c__Gammaproteobacteria	o__Alteromonadales	f__Pseudoalteromonadaceae	g__Pseudoalteromonas
551	4	J	Translation, ribosomal structure and biogenesis	Elongation factor Tu	d__Bacteria	p__Proteobacteria	c__Alphaproteobacteria	o__Rhodobacterales	f__Rhodobacteraceae
576	2	T	Signal transduction mechanisms		d__Bacteria	p__Proteobacteria	c__Gammaproteobacteria	o__Pseudomonadales	f__Moraxellaceae	g__Psychrobacter
606	2	O	Posttranslational modification, protein turnover, chaperones	Chaperonin GroEL	d__Bacteria	p__Proteobacteria	c__Alphaproteobacteria	o__Rhizobiales	f__Aurantimonadaceae
607	2	O	Posttranslational modification, protein turnover, chaperones	Chaperonin GroEL	d__Bacteria	p__Proteobacteria	c__Gammaproteobacteria	o__Pseudomonadales	f__Moraxellaceae	g__Psychrobacter
660	2	J	Translation, ribosomal structure and biogenesis	Elongation factor G	d__Bacteria	p__Proteobacteria	c__Gammaproteobacteria	o__Alteromonadales	f__Alteromonadaceae
724	5	O	Posttranslational modification, protein turnover, chaperones	Chaperonin GroEL	d__Bacteria	p__Proteobacteria	c__Alphaproteobacteria	o__Rhodobacterales	f__Rhodobacteraceae
725	2	C	Energy production and conversion	ATP synthase subunit beta	d__Bacteria	p__Nitrospirae	c__Nitrospira	o__Nitrospirales	f__Nitrospiraceae	g__Nitrospira
727	2	E	Amino acid transport and metabolism	Glutamine synthetase	d__Bacteria	p__Proteobacteria	c__Gammaproteobacteria	o__Alteromonadales	f__Colwelliaceae	g__Colwellia
728	3	T	Signal transduction mechanisms		d__Bacteria	p__Proteobacteria	c__Gammaproteobacteria	o__Pseudomonadales	f__Moraxellaceae	g__Psychrobacter
811	2	J	Translation, ribosomal structure and biogenesis	50S ribosomal protein L5	d__Bacteria	p__Proteobacteria	c__Gammaproteobacteria
842	2	P	Inorganic ion transport and metabolism		d__Bacteria	p__Proteobacteria	c__Gammaproteobacteria	o__Alteromonadales	f__Pseudoalteromonadaceae	g__Pseudoalteromonas
844	3	K	Transcription	DNA-directed RNA polymerase subunit alpha	d__Bacteria	p__Proteobacteria	c__Gammaproteobacteria	o__Alteromonadales	f__Pseudoalteromonadaceae	g__Pseudoalteromonas

## Sheet: 18S-TaxDB
ProteinPilot 'N'	Peptides(95%)	COG functional_class	functional_name	protein_name	d_name	p_name	c_name	o_name	f_name	g_name	s_name
4	6	Z	Cytoskeleton	Actin	k__Metazoa	p__Chordata	c__Mammalia	o__Artiodactyla	f__Camelidae	g__Camelus	s__Camelus ferus
99	7	Z	Cytoskeleton	Actin	k__Metazoa	p__Chordata	c__Actinopteri	o__Tetraodontiformes	f__Tetraodontidae	g__Takifugu	s__Takifugu bimaculatus
159	3	Z	Cytoskeleton	Unclassified	k__Metazoa	p__Chordata
17	6	C	Energy production and conversion	ATP synthase subunit alpha	k__Fungi	p__Ascomycota
97	3	C	Energy production and conversion	ATP synthase subunit alpha	k__Metazoa	p__Arthropoda	c__Insecta	o__Coleoptera	f__Curculionidae	g__Dendroctonus	s__Dendroctonus ponderosae
10	3	C	Energy production and conversion	ATP synthase subunit beta	k__Metazoa	p__Arthropoda	c__Insecta	o__Coleoptera	f__Curculionidae	g__Dendroctonus	s__Dendroctonus ponderosae
11	2	C	Energy production and conversion	ATP synthase subunit beta	k__Metazoa
108	3	C	Energy production and conversion	ATP synthase subunit beta	k__Viridiplantae	p__Streptophyta	c__Magnoliopsida	o__Fabales	f__Fabaceae	g__Abrus	s__Abrus precatorius
127	2	P	Inorganic ion transport and metabolism	Elongation factor Tu	d__Bacteria	p__Bacteroidetes	c__Flavobacteriia	o__Flavobacteriales	f__Weeksellaceae
33	2	P	Inorganic ion transport and metabolism	Zinc transporter	Unclassified
22	2	O	Posttranslational modification, protein turnover, chaperones	Chaperonin GroEL	d__Bacteria	p__Proteobacteria
24	2	O	Posttranslational modification, protein turnover, chaperones	Chaperonin GroEL	d__Bacteria	p__Proteobacteria	c__Gammaproteobacteria	o__Pseudomonadales	f__Pseudomonadaceae	g__Pseudomonas
267	5	O	Posttranslational modification, protein turnover, chaperones	Vesicle-fusing ATPase	d__Eukaryota	p__Bacillariophyta
6	7	T	Signal transduction mechanisms	Histone acetyltransferase	Unclassified
27	2	J	Translation, ribosomal structure and biogenesis	50S ribosomal protein L1	Unclassified
9	3	J	Translation, ribosomal structure and biogenesis	50S ribosomal protein L3	d__Bacteria	p__Proteobacteria	c__Gammaproteobacteria	o__Enterobacterales	f__Enterobacteriaceae	g__Salmonella	s__Salmonella enterica
14	2	J	Translation, ribosomal structure and biogenesis	Elongation factor 1-alpha	Unclassified
240	2	J	Translation, ribosomal structure and biogenesis	Elongation factor G	k__Metazoa	p__Arthropoda	c__Insecta	o__Coleoptera	f__Curculionidae	g__Dendroctonus	s__Dendroctonus ponderosae
15	3	J	Translation, ribosomal structure and biogenesis	Elongation factor Tu	d__Bacteria	p__Proteobacteria	c__Gammaproteobacteria
20	2	J	Translation, ribosomal structure and biogenesis	Elongation factor Tu	k__Viridiplantae	p__Streptophyta	c__Magnoliopsida
38	2	J	Translation, ribosomal structure and biogenesis	Elongation factor Tu	d__Eukaryota	p__Oomycota	c__unknown	o__Peronosporales	f__Peronosporaceae	g__Phytophthora	s__Phytophthora kernoviae
115	2	J	Translation, ribosomal structure and biogenesis	Elongation factor Tu	Unclassified
16	5			BPTI/Kunitz inhibitor domain-containing protein	k__Metazoa	p__Chordata	c__Mammalia	o__Artiodactyla	f__Bovidae	g__Bos
18	2			Chlorophyll a-b binding protein, chloroplastic	k__Fungi	p__Ascomycota	c__Orbiliomycetes	o__Orbiliales	f__Orbiliaceae	g__Arthrobotrys	s__Arthrobotrys oligospora
114	2			Chlorophyll a-b binding protein, chloroplastic	d__Eukaryota	p__Bacillariophyta
360	2			Chlorophyll a-b binding protein, chloroplastic	k__Fungi	p__Ascomycota	c__Orbiliomycetes	o__Orbiliales	f__Orbiliaceae	g__Arthrobotrys	s__Arthrobotrys oligospora
451	5			DUF4211 domain-containing protein	k__Metazoa	p__Chordata	c__Actinopteri	o__Cypriniformes	f__Cyprinidae
32	6			Glial fibrillary acidic protein	k__Metazoa	p__Chordata	c__Mammalia	o__Artiodactyla	f__Bovidae
13	2			Histone H4	k__Metazoa	p__Chordata	c__Actinopteri	o__Cypriniformes	f__Xenocyprididae	g__Anabarilius	s__Anabarilius grahami
2	9			IF rod domain-containing protein	k__Metazoa	p__Chordata	c__Mammalia	o__Primates	f__Cercopithecidae
3	7			IF rod domain-containing protein	k__Metazoa	p__Chordata	c__Mammalia	o__Primates	f__Hominidae
5	5			IF rod domain-containing protein	k__Metazoa	p__Chordata	c__Mammalia	o__Primates	f__Cercopithecidae
8	6			IF rod domain-containing protein	k__Metazoa	p__Chordata	c__Mammalia
12	3			IF rod domain-containing protein	k__Metazoa	p__Chordata	c__Mammalia	o__Artiodactyla	f__Cervidae	g__Cervus	s__Cervus elaphus
30	3			IF rod domain-containing protein	k__Metazoa	p__Chordata	c__Mammalia	o__Rodentia	f__Cricetidae	g__Cricetulus	s__Cricetulus griseus
36	4			IF rod domain-containing protein	k__Metazoa	p__Chordata	c__Mammalia	o__Scandentia	f__Tupaiidae	g__Tupaia	s__Tupaia chinensis
37	4			IF rod domain-containing protein	k__Metazoa	p__Chordata	c__Mammalia	o__Rodentia	f__Bathyergidae	g__Fukomys	s__Fukomys damarensis
1	12			Keratin, type II cytoskeletal 1	k__Metazoa	p__Chordata	c__Mammalia	o__Primates	f__Hominidae
463	2			KIND domain-containing protein	k__Metazoa	p__Chordata	c__Actinopteri	o__Perciformes	f__Bovichtidae	g__Cottoperca	s__Cottoperca gobio
21	3			Myosin motor domain-containing protein	k__Metazoa	p__Arthropoda	c__Insecta	o__Coleoptera	f__Curculionidae	g__Dendroctonus	s__Dendroctonus ponderosae
591	4			Ubiquitinyl hydrolase 1	k__Metazoa	p__Chordata	c__Actinopteri	o__Cypriniformes	f__Cyprinidae
7	3			Unclassified	Unclassified
19	3			Unclassified	Unclassified
83	2			Unclassified	k__Fungi	p__Ascomycota	c__Sordariomycetes	o__Xylariales	f__Diatrypaceae	g__Eutypa	s__Eutypa lata
104	2			Unclassified	k__Metazoa	p__Nematoda	c__Chromadorea
126	2			Unclassified	k__Metazoa	p__Chordata	c__Mammalia	o__Proboscidea	f__Elephantidae	g__Loxodonta	s__Loxodonta africana
168	5			Unclassified	k__Metazoa	p__Chordata	c__Mammalia
172	5			Unclassified	k__Metazoa	p__Chordata	c__Mammalia	o__Rodentia	f__Cricetidae	g__Cricetulus	s__Cricetulus griseus
345	2			Unclassified	k__Viridiplantae	p__Streptophyta	c__Magnoliopsida	o__Vitales	f__Vitaceae	g__Vitis	s__Vitis vinifera

## Sheet: MG-DB
ProteinPilot 'N'	Peptides(95%)	COG functional_class	functional_name	protein_name	d_name	p_name	c_name	o_name	f_name	g_name	s_name
136	2	E	Amino acid transport and metabolism	Gamma-glutamyl phosphate reductase	d__Bacteria	p__Proteobacteria	c__Gammaproteobacteria	o__Alteromonadales	f__Pseudoalteromonadaceae	g__Pseudoalteromonas
21	7	E	Amino acid transport and metabolism	Glutamine synthetase	d__Bacteria	p__Proteobacteria	c__Gammaproteobacteria	o__Alteromonadales	f__Pseudoalteromonadaceae	g__Pseudoalteromonas
907	2	E	Amino acid transport and metabolism	Glutamine synthetase	d__Bacteria	p__Proteobacteria	c__Gammaproteobacteria	o__Alteromonadales	f__Colwelliaceae	g__Colwellia
16	7	E	Amino acid transport and metabolism	PBPb domain-containing protein	d__Bacteria	p__Proteobacteria	c__Alphaproteobacteria	o__Rhodobacterales	f__Rhodobacteraceae	g__Sulfitobacter
109	6	E	Amino acid transport and metabolism	PBPb domain-containing protein	d__Bacteria	p__Proteobacteria	c__Alphaproteobacteria	o__Rhodobacterales	f__Rhodobacteraceae	g__Sulfitobacter
110	6	E	Amino acid transport and metabolism	PBPb domain-containing protein	d__Bacteria	p__Proteobacteria	c__Alphaproteobacteria	o__Rhodobacterales	f__Rhodobacteraceae
220	4	E	Amino acid transport and metabolism	PBPb domain-containing protein	d__Bacteria	p__Proteobacteria	c__Alphaproteobacteria	o__Rhodobacterales	f__Rhodobacteraceae	g__Sulfitobacter
128	2	E	Amino acid transport and metabolism	Peripla_BP_6 domain-containing protein	d__Bacteria	p__Proteobacteria	c__Alphaproteobacteria	o__Rhodobacterales	f__Rhodobacteraceae	g__Loktanella
76	3	E	Amino acid transport and metabolism	SBP_bac_5 domain-containing protein	d__Bacteria	p__Proteobacteria	c__Alphaproteobacteria	o__Rhodobacterales	f__Rhodobacteraceae	g__Sulfitobacter
399	2	E	Amino acid transport and metabolism	SBP_bac_5 domain-containing protein	d__Bacteria	p__Proteobacteria	c__Alphaproteobacteria	o__Rhodobacterales	f__Rhodobacteraceae
42	6	E	Amino acid transport and metabolism	Unclassified	d__Bacteria	p__Proteobacteria	c__Alphaproteobacteria	o__Rhodobacterales	f__Rhodobacteraceae	g__Loktanella
70	3	E	Amino acid transport and metabolism	Unclassified	d__Bacteria	p__Proteobacteria	c__Gammaproteobacteria	o__Pseudomonadales	f__Moraxellaceae	g__Psychrobacter
407	2	E	Amino acid transport and metabolism	Unclassified	d__Bacteria	p__Proteobacteria	c__Gammaproteobacteria	o__Chromatiales	f__Granulosicoccaceae	g__Granulosicoccus	s__Granulosicoccus antarcticus
504	2	E	Amino acid transport and metabolism	Unclassified	d__Bacteria	p__Proteobacteria	c__Gammaproteobacteria	o__Pseudomonadales	f__Moraxellaceae	g__Psychrobacter
741	4	E	Amino acid transport and metabolism	Unclassified	d__Bacteria	p__Proteobacteria	c__Alphaproteobacteria	o__Rhodobacterales	f__Rhodobacteraceae	g__Paracoccus
31	4	G	Carbohydrate transport and metabolism	Enolase	d__Bacteria	p__Proteobacteria	c__Gammaproteobacteria	o__Alteromonadales	f__Pseudoalteromonadaceae	g__Pseudoalteromonas
454	2	G	Carbohydrate transport and metabolism	Enolase	d__Bacteria	p__Proteobacteria	c__Gammaproteobacteria	o__Vibrionales	f__Vibrionaceae	g__Vibrio
94	2	G	Carbohydrate transport and metabolism	Glyceraldehyde-3-phosphate dehydrogenase	d__Bacteria	p__Proteobacteria	c__Gammaproteobacteria	o__Alteromonadales	f__Pseudoalteromonadaceae	g__Pseudoalteromonas
231	2	G	Carbohydrate transport and metabolism	Peripla_BP_4 domain-containing protein	d__Bacteria	p__Proteobacteria	c__Alphaproteobacteria	o__Rhodobacterales	f__Rhodobacteraceae
93	2	G	Carbohydrate transport and metabolism	Ribulose bisphosphate carboxylase large chain	Unclassified
111	2	G	Carbohydrate transport and metabolism	Ribulose bisphosphate carboxylase large chain	Unclassified
18	7	G	Carbohydrate transport and metabolism	Unclassified	d__Bacteria	p__Proteobacteria	c__Alphaproteobacteria	o__Rhodobacterales	f__Rhodobacteraceae	g__Sulfitobacter
90	3	G	Carbohydrate transport and metabolism	Unclassified	d__Bacteria	p__Proteobacteria	c__Alphaproteobacteria	o__Rhodobacterales	f__Rhodobacteraceae	g__Loktanella
104	3	G	Carbohydrate transport and metabolism	Unclassified	d__Bacteria	p__Proteobacteria	c__Alphaproteobacteria	o__Rhodobacterales	f__Rhodobacteraceae
218	6	G	Carbohydrate transport and metabolism	Unclassified	d__Bacteria	p__Proteobacteria	c__Alphaproteobacteria	o__Rhodobacterales	f__Rhodobacteraceae	g__Sulfitobacter
67	4	N	Cell motility	Flagellin	d__Bacteria	p__Proteobacteria	c__Gammaproteobacteria
232	2	N	Cell motility	Flagellin	d__Bacteria	p__Proteobacteria	c__Gammaproteobacteria	o__Vibrionales	f__Vibrionaceae	g__Vibrio
436	4	N	Cell motility	Flagellin	d__Bacteria	p__Proteobacteria	c__Gammaproteobacteria	o__Alteromonadales	f__Pseudoalteromonadaceae	g__Pseudoalteromonas	s__Pseudoalteromonas carrageenovora
3	11	M	Cell wall/membrane/envelope biogenesis	OmpA-like domain-containing protein	d__Bacteria	p__Proteobacteria	c__Gammaproteobacteria
52	3	M	Cell wall/membrane/envelope biogenesis	OmpA-like domain-containing protein	d__Bacteria	p__Proteobacteria	c__Gammaproteobacteria	o__Pseudomonadales	f__Moraxellaceae	g__Psychrobacter
54	4	M	Cell wall/membrane/envelope biogenesis	OmpA-like domain-containing protein	d__Bacteria	p__Proteobacteria	c__Gammaproteobacteria	o__Alteromonadales	f__Pseudoalteromonadaceae	g__Pseudoalteromonas
217	10	M	Cell wall/membrane/envelope biogenesis	OmpA-like domain-containing protein	d__Bacteria	p__Proteobacteria	c__Gammaproteobacteria
244	2	M	Cell wall/membrane/envelope biogenesis	Porin_4 domain-containing protein	d__Bacteria	p__Proteobacteria	c__Gammaproteobacteria	o__Oceanospirillales	f__Halomonadaceae	g__Cobetia	s__Cobetia sp. QF-1
30	4	M	Cell wall/membrane/envelope biogenesis	Unclassified	d__Bacteria	p__Proteobacteria	c__Gammaproteobacteria	o__Pseudomonadales	f__Moraxellaceae	g__Psychrobacter
61	4	M	Cell wall/membrane/envelope biogenesis	Unclassified	d__Bacteria	p__Proteobacteria	c__Alphaproteobacteria	o__Rhodobacterales	f__Rhodobacteraceae	g__Paracoccus
142	2	M	Cell wall/membrane/envelope biogenesis	Unclassified	d__Bacteria	p__Proteobacteria	c__Alphaproteobacteria	o__Rhodobacterales	f__Rhodobacteraceae	g__Sulfitobacter	s__Sulfitobacter geojensis
207	2	M	Cell wall/membrane/envelope biogenesis	Unclassified	d__Bacteria	p__Proteobacteria	c__Gammaproteobacteria	o__Pseudomonadales	f__Moraxellaceae	g__Psychrobacter	s__Psychrobacter sp. P2G3
226	2	M	Cell wall/membrane/envelope biogenesis	Unclassified	d__Bacteria	p__Proteobacteria	c__Gammaproteobacteria	o__Pseudomonadales	f__Moraxellaceae	g__Psychrobacter
413	2	M	Cell wall/membrane/envelope biogenesis	Unclassified	d__Bacteria	p__Proteobacteria	c__Gammaproteobacteria	o__Alteromonadales	f__Pseudoalteromonadaceae	g__Pseudoalteromonas
480	2	M	Cell wall/membrane/envelope biogenesis	Unclassified	d__Bacteria	p__Proteobacteria	c__Alphaproteobacteria	o__Rhodobacterales	f__Rhodobacteraceae	g__Paracoccus
41	6	Z	Cytoskeleton	actin	k__Metazoa	p__Arthropoda	c__Insecta
133	2	V	Defense mechanisms	Alkyl hydroperoxide reductase C	d__Bacteria	p__Proteobacteria	c__Gammaproteobacteria	o__Alteromonadales	f__Pseudoalteromonadaceae	g__Pseudoalteromonas
84	2	V	Defense mechanisms	Unclassified	d__Bacteria	p__Proteobacteria	c__Gammaproteobacteria	o__Pseudomonadales	f__Moraxellaceae	g__Psychrobacter
107	2	V	Defense mechanisms	Unclassified	d__Bacteria	p__Proteobacteria	c__Gammaproteobacteria	o__Alteromonadales	f__Pseudoalteromonadaceae	g__Pseudoalteromonas
20	5	C	Energy production and conversion	Aconitate hydratase B	d__Bacteria	p__Proteobacteria	c__Gammaproteobacteria	o__Alteromonadales	f__Pseudoalteromonadaceae	g__Pseudoalteromonas
4	10	C	Energy production and conversion	ATP synthase subunit alpha	d__Bacteria	p__Proteobacteria	c__Gammaproteobacteria	o__Alteromonadales	f__Pseudoalteromonadaceae	g__Pseudoalteromonas
63	3	C	Energy production and conversion	ATP synthase subunit alpha	d__Bacteria	p__Proteobacteria	c__Alphaproteobacteria	o__Rhodobacterales	f__Rhodobacteraceae
69	4	C	Energy production and conversion	ATP synthase subunit alpha	d__Bacteria	p__Proteobacteria	c__Gammaproteobacteria	o__Pseudomonadales	f__Moraxellaceae	g__Psychrobacter
201	3	C	Energy production and conversion	ATP synthase subunit alpha	d__Bacteria	p__Proteobacteria	c__Gammaproteobacteria	o__Oceanospirillales	f__Halomonadaceae
214	2	C	Energy production and conversion	ATP synthase subunit alpha	d__Bacteria	p__Bacteroidetes	c__Flavobacteriia	o__Flavobacteriales	f__Flavobacteriaceae
423	7	C	Energy production and conversion	ATP synthase subunit alpha	d__Bacteria	p__Proteobacteria	c__Gammaproteobacteria	o__Vibrionales	f__Vibrionaceae	g__Vibrio
461	3	C	Energy production and conversion	ATP synthase subunit alpha	d__Bacteria	p__Proteobacteria	c__Gammaproteobacteria	o__Alteromonadales	f__Psychromonadaceae	g__Psychromonas
5	11	C	Energy production and conversion	ATP synthase subunit beta	d__Bacteria	p__Proteobacteria	c__Gammaproteobacteria	o__Alteromonadales	f__Pseudoalteromonadaceae	g__Pseudoalteromonas
38	5	C	Energy production and conversion	ATP synthase subunit beta	d__Bacteria	p__Proteobacteria	c__Alphaproteobacteria	o__Rhodobacterales	f__Rhodobacteraceae	g__Paracoccus
160	4	C	Energy production and conversion	ATP synthase subunit beta	d__Bacteria	p__Proteobacteria	c__Alphaproteobacteria	o__Sphingomonadales	f__Sphingomonadaceae	g__Sphingomonas
524	9	C	Energy production and conversion	ATP synthase subunit beta	d__Bacteria	p__Proteobacteria	c__Gammaproteobacteria	o__Alteromonadales	f__Pseudoalteromonadaceae	g__Pseudoalteromonas
805	4	C	Energy production and conversion	ATP synthase subunit beta	d__Bacteria	p__Proteobacteria	c__Alphaproteobacteria	o__Rhizobiales	f__Bradyrhizobiaceae	g__Bradyrhizobium
213	5	C	Energy production and conversion	ATP synthase subunit beta, chloroplastic	d__Eukaryota	p__Bacillariophyta
59	3	C	Energy production and conversion	Citrate synthase	d__Bacteria	p__Proteobacteria	c__Gammaproteobacteria	o__Alteromonadales	f__Pseudoalteromonadaceae	g__Pseudoalteromonas
27	4	C	Energy production and conversion	Dihydrolipoyllysine-residue succinyltransferase component of 2-oxoglutarate dehydrogenase complex	d__Bacteria	p__Proteobacteria	c__Gammaproteobacteria	o__Alteromonadales	f__Pseudoalteromonadaceae	g__Pseudoalteromonas
78	2	C	Energy production and conversion	Inorganic pyrophosphatase	d__Bacteria	p__Proteobacteria	c__Gammaproteobacteria	o__Pseudomonadales	f__Moraxellaceae	g__Psychrobacter
33	4	C	Energy production and conversion	Isocitrate dehydrogenase [NADP]	d__Bacteria	p__Proteobacteria	c__Gammaproteobacteria	o__Alteromonadales	f__Pseudoalteromonadaceae	g__Pseudoalteromonas
51	3	C	Energy production and conversion	Isocitrate lyase	d__Bacteria	p__Proteobacteria	c__Gammaproteobacteria	o__Alteromonadales	f__Pseudoalteromonadaceae	g__Pseudoalteromonas
36	4	C	Energy production and conversion	Malate dehydrogenase	d__Bacteria	p__Proteobacteria	c__Gammaproteobacteria	o__Alteromonadales	f__Pseudoalteromonadaceae	g__Pseudoalteromonas
92	3	C	Energy production and conversion	Malate dehydrogenase	d__Bacteria	p__Proteobacteria	c__Gammaproteobacteria	o__Pseudomonadales	f__Moraxellaceae	g__Psychrobacter
103	2	C	Energy production and conversion	Succinate dehydrogenase iron-sulfur subunit	d__Bacteria	p__Proteobacteria	c__Gammaproteobacteria	o__Alteromonadales	f__Pseudoalteromonadaceae	g__Pseudoalteromonas
179	2	C	Energy production and conversion	Succinate--CoA ligase [ADP-forming] subunit alpha	d__Bacteria	p__Proteobacteria	c__Gammaproteobacteria	o__Alteromonadales
39	4	C	Energy production and conversion	Succinate--CoA ligase [ADP-forming] subunit beta	d__Bacteria	p__Proteobacteria	c__Gammaproteobacteria	o__Alteromonadales	f__Pseudoalteromonadaceae	g__Pseudoalteromonas
183	2	C	Energy production and conversion	Succinate--CoA ligase [ADP-forming] subunit beta	d__Bacteria	p__Proteobacteria	c__Gammaproteobacteria	o__Pseudomonadales	f__Moraxellaceae	g__Psychrobacter
481	4	C	Energy production and conversion	Succinate--CoA ligase [ADP-forming] subunit beta	d__Bacteria	p__Proteobacteria	c__Gammaproteobacteria	o__Alteromonadales	f__Pseudoalteromonadaceae	g__Pseudoalteromonas
96	2	C	Energy production and conversion	Unclassified	d__Bacteria	p__Proteobacteria	c__Gammaproteobacteria	o__Pseudomonadales	f__Moraxellaceae	g__Psychrobacter
130	2	C	Energy production and conversion	Unclassified	d__Bacteria	p__Proteobacteria	c__Gammaproteobacteria	o__Alteromonadales	f__Pseudoalteromonadaceae	g__Pseudoalteromonas
261	2	S	Function unknown	Big_12 domain-containing protein	d__Bacteria	p__Bacteroidetes	c__Flavobacteriia	o__Flavobacteriales	f__Flavobacteriaceae	g__Flavobacterium	s__Flavobacterium sp. BFFFF2
14	7	S	Function unknown	Unclassified	d__Bacteria	p__Proteobacteria	c__Gammaproteobacteria	o__Alteromonadales	f__Pseudoalteromonadaceae	g__Pseudoalteromonas
80	3	S	Function unknown	Unclassified	d__Bacteria	p__Proteobacteria	c__Alphaproteobacteria	o__Rhodobacterales	f__Rhodobacteraceae	g__Sulfitobacter
115	2	S	Function unknown	Unclassified	d__Bacteria	p__Proteobacteria	c__Gammaproteobacteria	o__Pseudomonadales	f__Moraxellaceae	g__Psychrobacter
122	2	R	General function prediction only	LTD domain-containing protein (lamin tail domain - sturctural element of cells	d__Bacteria	p__Proteobacteria	c__Gammaproteobacteria	o__Alteromonadales	f__Pseudoalteromonadaceae	g__Pseudoalteromonas
19	6	P	Inorganic ion transport and metabolism	Superoxide dismutase	d__Bacteria	p__Proteobacteria	c__Gammaproteobacteria	o__Pseudomonadales	f__Moraxellaceae	g__Psychrobacter
116	2	P	Inorganic ion transport and metabolism	Superoxide dismutase	d__Bacteria	p__Firmicutes	c__Bacilli	o__Bacillales	f__Planococcaceae	g__Planococcus
135	5	P	Inorganic ion transport and metabolism	Superoxide dismutase	d__Bacteria	p__Proteobacteria	c__Gammaproteobacteria	o__Pseudomonadales	f__Moraxellaceae	g__Psychrobacter
6	8	P	Inorganic ion transport and metabolism	Unclassified	d__Bacteria	p__Proteobacteria	c__Gammaproteobacteria	o__Alteromonadales	f__Pseudoalteromonadaceae	g__Pseudoalteromonas	s__Pseudoalteromonas arctica
12	5	P	Inorganic ion transport and metabolism	Unclassified	d__Bacteria	p__Proteobacteria	c__Gammaproteobacteria	o__Alteromonadales	f__Pseudoalteromonadaceae	g__Pseudoalteromonas
17	6	P	Inorganic ion transport and metabolism	Unclassified	d__Bacteria	p__Proteobacteria	c__Gammaproteobacteria	o__Alteromonadales	f__Pseudoalteromonadaceae	g__Pseudoalteromonas
29	6	P	Inorganic ion transport and metabolism	Unclassified	d__Bacteria	p__Proteobacteria	c__Gammaproteobacteria	o__Alteromonadales	f__Pseudoalteromonadaceae	g__Pseudoalteromonas	s__Pseudoalteromonas sp. MelDa3
34	4	P	Inorganic ion transport and metabolism	Unclassified	d__Bacteria	p__Proteobacteria	c__Gammaproteobacteria	o__Alteromonadales	f__Pseudoalteromonadaceae	g__Pseudoalteromonas	s__Pseudoalteromonas aliena
43	3	P	Inorganic ion transport and metabolism	Unclassified	d__Bacteria	p__Proteobacteria	c__Gammaproteobacteria	o__Alteromonadales	f__Pseudoalteromonadaceae	g__Pseudoalteromonas
49	4	P	Inorganic ion transport and metabolism	Unclassified	d__Bacteria	p__Proteobacteria	c__Gammaproteobacteria	o__Alteromonadales	f__Pseudoalteromonadaceae	g__Pseudoalteromonas
68	3	P	Inorganic ion transport and metabolism	Unclassified	d__Bacteria	p__Proteobacteria	c__Gammaproteobacteria	o__Alteromonadales	f__Pseudoalteromonadaceae	g__Pseudoalteromonas
88	2	P	Inorganic ion transport and metabolism	Unclassified	d__Bacteria	p__Proteobacteria	c__Gammaproteobacteria	o__Alteromonadales	f__Pseudoalteromonadaceae	g__Pseudoalteromonas
98	4	P	Inorganic ion transport and metabolism	Unclassified	d__Bacteria	p__Proteobacteria	c__Gammaproteobacteria	o__Alteromonadales	f__Pseudoalteromonadaceae	g__Pseudoalteromonas
113	2	P	Inorganic ion transport and metabolism	Unclassified	d__Bacteria	p__Proteobacteria	c__Gammaproteobacteria	o__Pseudomonadales	f__Moraxellaceae	g__Psychrobacter
154	2	P	Inorganic ion transport and metabolism	Unclassified	d__Bacteria	p__Proteobacteria	c__Gammaproteobacteria	o__Alteromonadales	f__Pseudoalteromonadaceae	g__Pseudoalteromonas
158	2	P	Inorganic ion transport and metabolism	Unclassified	d__Bacteria	p__Proteobacteria	c__Gammaproteobacteria	o__Alteromonadales	f__Pseudoalteromonadaceae	g__Pseudoalteromonas
225	3	P	Inorganic ion transport and metabolism	Unclassified	d__Bacteria	p__Proteobacteria	c__Gammaproteobacteria	o__Alteromonadales	f__Pseudoalteromonadaceae	g__Pseudoalteromonas
295	2	P	Inorganic ion transport and metabolism	Unclassified	d__Bacteria	p__Proteobacteria	c__Gammaproteobacteria	o__Pseudomonadales	f__Pseudomonadaceae	g__Pseudomonas
585	5	P	Inorganic ion transport and metabolism	Unclassified	d__Bacteria	p__Proteobacteria	c__Gammaproteobacteria	o__Alteromonadales	f__Pseudoalteromonadaceae	g__Pseudoalteromonas
587	4	P	Inorganic ion transport and metabolism	Unclassified	d__Bacteria	p__Proteobacteria	c__Gammaproteobacteria	o__Alteromonadales	f__Pseudoalteromonadaceae	g__Pseudoalteromonas
630	2	P	Inorganic ion transport and metabolism	Unclassified	d__Bacteria	p__Proteobacteria	c__Gammaproteobacteria	o__Alteromonadales	f__Pseudoalteromonadaceae	g__Pseudoalteromonas	s__Pseudoalteromonas tunicata
985	2	P	Inorganic ion transport and metabolism	Unclassified	d__Bacteria	p__Proteobacteria	c__Gammaproteobacteria	o__Alteromonadales	f__Pseudoalteromonadaceae	g__Pseudoalteromonas
23	7	U	Intracellular trafficking, secretion, and vesicular transport	MotA_ExbB domain-containing protein	d__Bacteria	p__Proteobacteria	c__Gammaproteobacteria	o__Alteromonadales	f__Pseudoalteromonadaceae	g__Pseudoalteromonas
121	2	U	Intracellular trafficking, secretion, and vesicular transport	Protein-export protein SecB	d__Bacteria	p__Proteobacteria	c__Gammaproteobacteria	o__Alteromonadales	f__Pseudoalteromonadaceae	g__Pseudoalteromonas
164	2	U	Intracellular trafficking, secretion, and vesicular transport	Unclassified	d__Bacteria	p__Bacteroidetes	c__Flavobacteriia	o__Flavobacteriales	f__Flavobacteriaceae	g__Gillisia
89	2	I	Lipid transport and metabolism	3-ketoacyl-CoA thiolase	d__Bacteria	p__Proteobacteria	c__Gammaproteobacteria	o__Pseudomonadales	f__Moraxellaceae	g__Psychrobacter
126	2	I	Lipid transport and metabolism	Acyl-coenzyme A dehydrogenase	d__Bacteria	p__Proteobacteria	c__Gammaproteobacteria	o__Alteromonadales	f__Pseudoalteromonadaceae	g__Pseudoalteromonas
58	3	I	Lipid transport and metabolism	Unclassified	d__Bacteria	p__Proteobacteria	c__Gammaproteobacteria	o__Pseudomonadales	f__Moraxellaceae	g__Psychrobacter
167	3	I	Lipid transport and metabolism	Unclassified	d__Bacteria	p__Proteobacteria	c__Gammaproteobacteria	o__Pseudomonadales	f__Moraxellaceae	g__Psychrobacter
257	2	I	Lipid transport and metabolism	Unclassified	d__Bacteria	p__Proteobacteria	c__Alphaproteobacteria	o__Rhodobacterales	f__Rhodobacteraceae	g__Sulfitobacter	s__Sulfitobacter sabulilitoris
9	7	O	Posttranslational modification, protein turnover, chaperones	Chaperone protein DnaK	d__Bacteria	p__Proteobacteria	c__Gammaproteobacteria	o__Alteromonadales	f__Pseudoalteromonadaceae	g__Pseudoalteromonas
197	4	O	Posttranslational modification, protein turnover, chaperones	Chaperone protein DnaK	d__Bacteria	p__Proteobacteria	c__Gammaproteobacteria	o__Alteromonadales
7	9	O	Posttranslational modification, protein turnover, chaperones	Chaperonin GroEL	d__Bacteria	p__Proteobacteria	c__Alphaproteobacteria	o__Rhodobacterales	f__Rhodobacteraceae	g__Sulfitobacter
26	5	O	Posttranslational modification, protein turnover, chaperones	Chaperonin GroEL	d__Bacteria	p__Proteobacteria	c__Gammaproteobacteria	o__Alteromonadales	f__Pseudoalteromonadaceae	g__Pseudoalteromonas
108	7	O	Posttranslational modification, protein turnover, chaperones	Chaperonin GroEL	d__Bacteria	p__Proteobacteria	c__Gammaproteobacteria	o__Pseudomonadales	f__Pseudomonadaceae	g__Pseudomonas
437	5	O	Posttranslational modification, protein turnover, chaperones	Chaperonin GroEL	d__Bacteria	p__Proteobacteria	c__Gammaproteobacteria
475	2	O	Posttranslational modification, protein turnover, chaperones	Chaperonin GroEL	d__Bacteria	p__Proteobacteria	c__Gammaproteobacteria	o__Oceanospirillales	f__Halomonadaceae
490	2	O	Posttranslational modification, protein turnover, chaperones	Chaperonin GroEL	d__Bacteria	p__Proteobacteria	c__Gammaproteobacteria	o__Chromatiales
614	2	O	Posttranslational modification, protein turnover, chaperones	Chaperonin GroEL	d__Bacteria	p__Proteobacteria	c__Gammaproteobacteria	o__Vibrionales	f__Vibrionaceae	g__Vibrio
669	7	O	Posttranslational modification, protein turnover, chaperones	Chaperonin GroEL	d__Bacteria	p__Proteobacteria	c__Alphaproteobacteria	o__Rhodobacterales	f__Rhodobacteraceae
804	5	O	Posttranslational modification, protein turnover, chaperones	Chaperonin GroEL	d__Bacteria	p__Proteobacteria	c__Alphaproteobacteria
906	8	O	Posttranslational modification, protein turnover, chaperones	Chaperonin GroEL	d__Bacteria	p__Proteobacteria	c__Alphaproteobacteria	o__Rhodobacterales	f__Rhodobacteraceae	g__Sulfitobacter
428	2	O	Posttranslational modification, protein turnover, chaperones	GST C-terminal domain-containing protein	d__Bacteria	p__Proteobacteria	c__Gammaproteobacteria	o__Alteromonadales	f__Pseudoalteromonadaceae	g__Pseudoalteromonas
125	8	O	Posttranslational modification, protein turnover, chaperones	Helicase ATP-binding domain-containing protein	d__Bacteria
127	2	O	Posttranslational modification, protein turnover, chaperones	Peptidyl-prolyl cis-trans isomerase	d__Bacteria	p__Proteobacteria	c__Gammaproteobacteria	o__Alteromonadales	f__Pseudoalteromonadaceae	g__Pseudoalteromonas
83	2	O	Posttranslational modification, protein turnover, chaperones	Protein HflK	d__Bacteria	p__Proteobacteria	c__Gammaproteobacteria	o__Alteromonadales	f__Pseudoalteromonadaceae	g__Pseudoalteromonas
10	8	O	Posttranslational modification, protein turnover, chaperones	Trigger factor	d__Bacteria	p__Proteobacteria	c__Gammaproteobacteria	o__Alteromonadales	f__Pseudoalteromonadaceae	g__Pseudoalteromonas
117	2	O	Posttranslational modification, protein turnover, chaperones	Ubiquitin-like domain-containing protein	k__Fungi	p__Ascomycota
65	5	O	Posttranslational modification, protein turnover, chaperones	Unclassified	d__Bacteria	p__Proteobacteria	c__Gammaproteobacteria	o__Alteromonadales	f__Pseudoalteromonadaceae	g__Pseudoalteromonas
118	2	O	Posttranslational modification, protein turnover, chaperones	Unclassified	d__Bacteria	p__Proteobacteria	c__Gammaproteobacteria	o__Alteromonadales	f__Pseudoalteromonadaceae	g__Pseudoalteromonas
79	3	L	Replication, recombination and repair	Integration host factor subunit alpha	d__Bacteria	p__Proteobacteria	c__Gammaproteobacteria	o__Vibrionales	f__Vibrionaceae	g__Vibrio	s__Vibrio sp. JCM 19236
87	2	L	Replication, recombination and repair	Protein RecA	d__Bacteria	p__Proteobacteria	c__Gammaproteobacteria	o__Alteromonadales	f__Pseudoalteromonadaceae	g__Pseudoalteromonas
112	3	L	Replication, recombination and repair	Unclassified	d__Bacteria	p__Proteobacteria	c__Gammaproteobacteria	o__Pseudomonadales	f__Moraxellaceae	g__Psychrobacter
114	2	L	Replication, recombination and repair	Unclassified	d__Bacteria	p__Proteobacteria	c__Alphaproteobacteria	o__Rhodobacterales	f__Rhodobacteraceae	g__Sulfitobacter
75	2	Q	Secondary metabolites biosynthesis, transport and catabolism	Extracytoplasmic solute receptor protein	d__Bacteria	p__Proteobacteria	c__Alphaproteobacteria	o__Rhodobacterales	f__Rhodobacteraceae
134	2	Q	Secondary metabolites biosynthesis, transport and catabolism	Unclassified	d__Bacteria	p__Proteobacteria	c__Gammaproteobacteria	o__Pseudomonadales	f__Moraxellaceae	g__Psychrobacter
53	3	T	Signal transduction mechanisms	50S ribosomal subunit assembly factor BipA	d__Bacteria	p__Proteobacteria	c__Gammaproteobacteria	o__Alteromonadales	f__Pseudoalteromonadaceae	g__Pseudoalteromonas
119	2	T	Signal transduction mechanisms	Lipase_bact_N domain-containing protein	d__Bacteria	p__Proteobacteria	c__Gammaproteobacteria	o__Alteromonadales	f__Pseudoalteromonadaceae	g__Pseudoalteromonas
45	6	T	Signal transduction mechanisms	TerD domain-containing protein	d__Bacteria	p__Proteobacteria	c__Gammaproteobacteria	o__Pseudomonadales	f__Moraxellaceae	g__Psychrobacter
64	4	T	Signal transduction mechanisms	TerD domain-containing protein	d__Bacteria	p__Proteobacteria	c__Gammaproteobacteria	o__Pseudomonadales	f__Moraxellaceae	g__Psychrobacter
81	3	T	Signal transduction mechanisms	TerD domain-containing protein	d__Bacteria	p__Proteobacteria	c__Gammaproteobacteria	o__Pseudomonadales	f__Moraxellaceae	g__Psychrobacter
105	2	K	Transcription	CSD domain-containing protein	d__Bacteria	p__Proteobacteria	c__Alphaproteobacteria	o__Rhodobacterales	f__Rhodobacteraceae
229	3	K	Transcription	CSD domain-containing protein	d__Bacteria	p__Proteobacteria	c__Alphaproteobacteria	o__Rhizobiales	f__Phyllobacteriaceae	g__Phyllobacterium	s__Phyllobacterium myrsinacearum
56	3	K	Transcription	DNA-directed RNA polymerase subunit alpha	d__Bacteria	p__Proteobacteria	c__Gammaproteobacteria	o__Alteromonadales	f__Pseudoalteromonadaceae	g__Pseudoalteromonas
2	10	K	Transcription	DNA-directed RNA polymerase subunit beta	d__Bacteria	p__Proteobacteria	c__Gammaproteobacteria	o__Alteromonadales	f__Pseudoalteromonadaceae	g__Pseudoalteromonas
979	10	K	Transcription	DNA-directed RNA polymerase subunit beta	d__Bacteria	p__Proteobacteria	c__Gammaproteobacteria	o__Alteromonadales	f__Pseudoalteromonadaceae	g__Pseudoalteromonas
62	3	K	Transcription	DNA-directed RNA polymerase subunit beta'	d__Bacteria	p__Proteobacteria	c__Gammaproteobacteria	o__Alteromonadales	f__Pseudoalteromonadaceae	g__Pseudoalteromonas
132	2	K	Transcription	Unclassified	d__Bacteria	p__Proteobacteria	c__Gammaproteobacteria	o__Pseudomonadales	f__Moraxellaceae	g__Psychrobacter
11	7	J	Translation, ribosomal structure and biogenesis	30S ribosomal protein S1	d__Bacteria	p__Proteobacteria	c__Gammaproteobacteria	o__Alteromonadales	f__Pseudoalteromonadaceae	g__Pseudoalteromonas
483	2	J	Translation, ribosomal structure and biogenesis	30S ribosomal protein S1	d__Bacteria	p__Proteobacteria	c__Gammaproteobacteria	o__Pseudomonadales	f__Moraxellaceae	g__Psychrobacter
565	4	J	Translation, ribosomal structure and biogenesis	30S ribosomal protein S1	d__Bacteria	p__Proteobacteria	c__Gammaproteobacteria	o__Alteromonadales	f__Pseudoalteromonadaceae	g__Pseudoalteromonas
60	3	J	Translation, ribosomal structure and biogenesis	30S ribosomal protein S10	d__Bacteria	p__Proteobacteria	c__Gammaproteobacteria
72	3	J	Translation, ribosomal structure and biogenesis	30S ribosomal protein S10	d__Bacteria	p__Proteobacteria	c__Gammaproteobacteria
247	2	J	Translation, ribosomal structure and biogenesis	30S ribosomal protein S10	d__Bacteria	p__Proteobacteria	c__Alphaproteobacteria	o__Rhodobacterales	f__Rhodobacteraceae
580	2	J	Translation, ribosomal structure and biogenesis	30S ribosomal protein S10	d__Bacteria	p__Proteobacteria	c__Gammaproteobacteria	o__Alteromonadales
597	2	J	Translation, ribosomal structure and biogenesis	30S ribosomal protein S10	d__Bacteria	p__Proteobacteria	c__Gammaproteobacteria
100	3	J	Translation, ribosomal structure and biogenesis	30S ribosomal protein S11	d__Bacteria	p__Proteobacteria	c__Gammaproteobacteria
71	3	J	Translation, ribosomal structure and biogenesis	30S ribosomal protein S13	d__Bacteria	p__Proteobacteria	c__Gammaproteobacteria	o__Pseudomonadales	f__Moraxellaceae	g__Psychrobacter
50	3	J	Translation, ribosomal structure and biogenesis	30S ribosomal protein S4	d__Bacteria	p__Proteobacteria	c__Gammaproteobacteria	o__Alteromonadales	f__Colwelliaceae
222	3	J	Translation, ribosomal structure and biogenesis	30S ribosomal protein S4	d__Bacteria	p__Proteobacteria	c__Gammaproteobacteria	o__Alteromonadales	f__Pseudoalteromonadaceae	g__Pseudoalteromonas
223	3	J	Translation, ribosomal structure and biogenesis	30S ribosomal protein S4	d__Bacteria	p__Proteobacteria	c__Gammaproteobacteria	o__Alteromonadales	f__Psychromonadaceae	g__Psychromonas
405	2	J	Translation, ribosomal structure and biogenesis	30S ribosomal protein S4	d__Bacteria	p__Proteobacteria	c__Gammaproteobacteria	o__Pseudomonadales	f__Moraxellaceae	g__Psychrobacter
73	3	J	Translation, ribosomal structure and biogenesis	30S ribosomal protein S5	d__Bacteria	p__Proteobacteria	c__Gammaproteobacteria	o__Alteromonadales	f__Pseudoalteromonadaceae	g__Pseudoalteromonas
367	2	J	Translation, ribosomal structure and biogenesis	30S ribosomal protein S6	d__Bacteria	p__Proteobacteria	c__Alphaproteobacteria	o__Rhodobacterales	f__Rhodobacteraceae	g__Paracoccus
86	3	J	Translation, ribosomal structure and biogenesis	30S ribosomal protein S7	d__Bacteria	p__Proteobacteria	c__Gammaproteobacteria	o__Alteromonadales	f__Pseudoalteromonadaceae	g__Pseudoalteromonas
227	3	J	Translation, ribosomal structure and biogenesis	30S ribosomal protein S7	d__Bacteria	p__Proteobacteria	c__Gammaproteobacteria	o__Alteromonadales	f__Pseudoalteromonadaceae	g__Pseudoalteromonas
97	2	J	Translation, ribosomal structure and biogenesis	30S ribosomal protein S8	d__Bacteria	p__Proteobacteria	c__Gammaproteobacteria	o__Alteromonadales	f__Pseudoalteromonadaceae	g__Pseudoalteromonas
37	4	J	Translation, ribosomal structure and biogenesis	50S ribosomal protein L1	d__Bacteria	p__Proteobacteria	c__Gammaproteobacteria	o__Alteromonadales	f__Pseudoalteromonadaceae	g__Pseudoalteromonas
66	3	J	Translation, ribosomal structure and biogenesis	50S ribosomal protein L1	d__Bacteria	p__Proteobacteria	c__Gammaproteobacteria	o__Pseudomonadales	f__Moraxellaceae	g__Psychrobacter
224	3	J	Translation, ribosomal structure and biogenesis	50S ribosomal protein L1	d__Bacteria	p__Proteobacteria	c__Gammaproteobacteria
138	2	J	Translation, ribosomal structure and biogenesis	50S ribosomal protein L10	d__Bacteria	p__Proteobacteria	c__Gammaproteobacteria	o__Pseudomonadales	f__Moraxellaceae	g__Psychrobacter
40	5	J	Translation, ribosomal structure and biogenesis	50S ribosomal protein L11	d__Bacteria	p__Proteobacteria	c__Gammaproteobacteria	o__Alteromonadales	f__Pseudoalteromonadaceae	g__Pseudoalteromonas
210	2	J	Translation, ribosomal structure and biogenesis	50S ribosomal protein L11	d__Bacteria	p__Proteobacteria	c__Alphaproteobacteria	o__Rhodobacterales	f__Rhodobacteraceae	g__Paracoccus
221	5	J	Translation, ribosomal structure and biogenesis	50S ribosomal protein L11	d__Bacteria	p__Proteobacteria	c__Gammaproteobacteria	o__Alteromonadales	f__Pseudoalteromonadaceae	g__Pseudoalteromonas
47	4	J	Translation, ribosomal structure and biogenesis	50S ribosomal protein L14	d__Bacteria	p__Proteobacteria	c__Gammaproteobacteria	o__Alteromonadales	f__Pseudoalteromonadaceae	g__Pseudoalteromonas
129	3	J	Translation, ribosomal structure and biogenesis	50S ribosomal protein L15	d__Bacteria	p__Proteobacteria	c__Gammaproteobacteria	o__Alteromonadales
48	4	J	Translation, ribosomal structure and biogenesis	50S ribosomal protein L17	d__Bacteria	p__Proteobacteria	c__Gammaproteobacteria	o__Alteromonadales
435	3	J	Translation, ribosomal structure and biogenesis	50S ribosomal protein L17	d__Bacteria	p__Proteobacteria	c__Gammaproteobacteria
44	7	J	Translation, ribosomal structure and biogenesis	50S ribosomal protein L2	d__Bacteria	p__Proteobacteria	c__Gammaproteobacteria	o__Alteromonadales
230	2	J	Translation, ribosomal structure and biogenesis	50S ribosomal protein L2	d__Bacteria	p__Proteobacteria	c__Gammaproteobacteria	o__Pseudomonadales	f__Moraxellaceae	g__Psychrobacter
85	2	J	Translation, ribosomal structure and biogenesis	50S ribosomal protein L21	d__Bacteria	p__Proteobacteria	c__Gammaproteobacteria	o__Alteromonadales
181	3	J	Translation, ribosomal structure and biogenesis	50S ribosomal protein L22	d__Bacteria	p__Proteobacteria	c__Gammaproteobacteria	o__Alteromonadales	f__Pseudoalteromonadaceae	g__Pseudoalteromonas
46	5	J	Translation, ribosomal structure and biogenesis	50S ribosomal protein L24	d__Bacteria	p__Proteobacteria	c__Gammaproteobacteria	o__Alteromonadales	f__Pseudoalteromonadaceae	g__Pseudoalteromonas
25	8	J	Translation, ribosomal structure and biogenesis	50S ribosomal protein L25	d__Bacteria	p__Proteobacteria	c__Gammaproteobacteria	o__Alteromonadales	f__Pseudoalteromonadaceae	g__Pseudoalteromonas	s__Pseudoalteromonas sp. BSi20495
219	8	J	Translation, ribosomal structure and biogenesis	50S ribosomal protein L25	d__Bacteria	p__Proteobacteria	c__Gammaproteobacteria	o__Alteromonadales	f__Pseudoalteromonadaceae	g__Pseudoalteromonas	s__Pseudoalteromonas sp. BSi20495
77	4	J	Translation, ribosomal structure and biogenesis	50S ribosomal protein L3	d__Bacteria	p__Proteobacteria	c__Gammaproteobacteria	o__Alteromonadales
8	10	J	Translation, ribosomal structure and biogenesis	50S ribosomal protein L5	d__Bacteria	p__Proteobacteria	c__Gammaproteobacteria	o__Alteromonadales	f__Pseudoalteromonadaceae	g__Pseudoalteromonas
74	3	J	Translation, ribosomal structure and biogenesis	50S ribosomal protein L5	d__Bacteria	p__Proteobacteria	c__Gammaproteobacteria	o__Pseudomonadales	f__Moraxellaceae	g__Psychrobacter
188	3	J	Translation, ribosomal structure and biogenesis	50S ribosomal protein L5	d__Bacteria	p__Proteobacteria	c__Gammaproteobacteria	o__Vibrionales	f__Vibrionaceae	g__Vibrio
718	4	J	Translation, ribosomal structure and biogenesis	50S ribosomal protein L5	d__Bacteria	p__Proteobacteria	c__Gammaproteobacteria	o__Alteromonadales	f__Psychromonadaceae	g__Psychromonas
137	3	J	Translation, ribosomal structure and biogenesis	50S ribosomal protein L6	d__Bacteria	p__Proteobacteria	c__Gammaproteobacteria	o__Alteromonadales	f__Pseudoalteromonadaceae	g__Pseudoalteromonas
32	5	J	Translation, ribosomal structure and biogenesis	50S ribosomal protein L7/L12	d__Bacteria	p__Proteobacteria	c__Gammaproteobacteria	o__Alteromonadales	f__Pseudoalteromonadaceae	g__Pseudoalteromonas
55	7	J	Translation, ribosomal structure and biogenesis	50S ribosomal protein L7/L12	d__Bacteria	p__Proteobacteria	c__Gammaproteobacteria	o__Pseudomonadales	f__Moraxellaceae	g__Psychrobacter	s__Psychrobacter sp. JCM 18902
99	2	J	Translation, ribosomal structure and biogenesis	50S ribosomal protein L9	d__Bacteria	p__Proteobacteria	c__Gammaproteobacteria	o__Alteromonadales	f__Pseudoalteromonadaceae	g__Pseudoalteromonas
195	2	J	Translation, ribosomal structure and biogenesis	50S ribosomal protein L9	d__Bacteria	p__Proteobacteria	c__Gammaproteobacteria	o__Pseudomonadales	f__Moraxellaceae	g__Psychrobacter
402	2	J	Translation, ribosomal structure and biogenesis	50S ribosomal protein L9	d__Bacteria	p__Proteobacteria	c__Gammaproteobacteria	o__Alteromonadales	f__Pseudoalteromonadaceae	g__Pseudoalteromonas
22	7	J	Translation, ribosomal structure and biogenesis	Elongation factor G	d__Bacteria	p__Proteobacteria	c__Gammaproteobacteria	o__Alteromonadales	f__Pseudoalteromonadaceae	g__Pseudoalteromonas
120	2	J	Translation, ribosomal structure and biogenesis	Elongation factor G	d__Bacteria	p__Proteobacteria	c__Gammaproteobacteria	o__Pseudomonadales	f__Moraxellaceae	g__Psychrobacter
615	2	J	Translation, ribosomal structure and biogenesis	Elongation factor G	d__Bacteria	p__Proteobacteria	c__Gammaproteobacteria	o__Alteromonadales
91	2	J	Translation, ribosomal structure and biogenesis	Elongation factor Ts	d__Bacteria	p__Proteobacteria	c__Gammaproteobacteria	o__Alteromonadales	f__Pseudoalteromonadaceae	g__Pseudoalteromonas
1	24	J	Translation, ribosomal structure and biogenesis	Elongation factor Tu	d__Bacteria	p__Proteobacteria	c__Gammaproteobacteria	o__Alteromonadales	f__Pseudoalteromonadaceae	g__Pseudoalteromonas
13	7	J	Translation, ribosomal structure and biogenesis	Elongation factor Tu	d__Bacteria	p__Proteobacteria	c__Alphaproteobacteria	o__Rhodobacterales	f__Rhodobacteraceae	g__Sulfitobacter
24	7	J	Translation, ribosomal structure and biogenesis	Elongation factor Tu	d__Bacteria	p__Proteobacteria	c__Gammaproteobacteria	o__Oceanospirillales	f__Halomonadaceae
35	7	J	Translation, ribosomal structure and biogenesis	Elongation factor Tu	d__Bacteria	p__Bacteroidetes	c__Flavobacteriia	o__Flavobacteriales	f__Flavobacteriaceae
57	9	J	Translation, ribosomal structure and biogenesis	Elongation factor Tu	d__Bacteria	p__Proteobacteria	c__Gammaproteobacteria	o__Pseudomonadales	f__Moraxellaceae	g__Psychrobacter
101	7	J	Translation, ribosomal structure and biogenesis	Elongation factor Tu	d__Bacteria	p__Bacteroidetes	c__Flavobacteriia	o__Flavobacteriales	f__Flavobacteriaceae	g__Flavobacterium
106	7	J	Translation, ribosomal structure and biogenesis	Elongation factor Tu	d__Bacteria	p__Proteobacteria	c__Gammaproteobacteria	o__Alteromonadales	f__Colwelliaceae	g__Colwellia
123	7	J	Translation, ribosomal structure and biogenesis	Elongation factor Tu	d__Bacteria	p__Proteobacteria	c__Gammaproteobacteria	o__Alteromonadales	f__Psychromonadaceae	g__Psychromonas
156	14	J	Translation, ribosomal structure and biogenesis	Elongation factor Tu	d__Bacteria	p__Proteobacteria	c__Gammaproteobacteria	o__Alteromonadales	f__Pseudoalteromonadaceae	g__Pseudoalteromonas
228	2	J	Translation, ribosomal structure and biogenesis	Elongation factor Tu	d__Bacteria
422	6	J	Translation, ribosomal structure and biogenesis	Elongation factor Tu	d__Bacteria	p__Proteobacteria	c__Alphaproteobacteria	o__Rhodobacterales	f__Rhodobacteraceae
508	5	J	Translation, ribosomal structure and biogenesis	Elongation factor Tu	d__Bacteria	p__Proteobacteria	c__Gammaproteobacteria	o__Chromatiales
617	7	J	Translation, ribosomal structure and biogenesis	Elongation factor Tu	d__Bacteria	p__Bacteroidetes	c__Flavobacteriia	o__Flavobacteriales	f__Flavobacteriaceae
772	6	J	Translation, ribosomal structure and biogenesis	Elongation factor Tu	d__Bacteria	p__Bacteroidetes	c__Flavobacteriia	o__Flavobacteriales	f__Flavobacteriaceae	g__Polaribacter
858	6	J	Translation, ribosomal structure and biogenesis	Elongation factor Tu	d__Bacteria	p__Proteobacteria	c__Gammaproteobacteria
28	4	J	Translation, ribosomal structure and biogenesis	Polyribonucleotide nucleotidyltransferase	d__Bacteria	p__Proteobacteria	c__Gammaproteobacteria	o__Alteromonadales	f__Pseudoalteromonadaceae	g__Pseudoalteromonas
95	2			EF-hand domain-containing protein	d__Bacteria	p__Proteobacteria	c__Gammaproteobacteria	o__Alteromonadales	f__Pseudoalteromonadaceae	g__Pseudoalteromonas	s__Pseudoalteromonas sp. MEBiC 03485
239	2			mRNA (guanine-N(7))-methyltransferase	k__Bamfordvirae	p__Nucleocytoviricota	c__Megaviricetes	o__Algavirales	f__Phycodnaviridae	g__Prymnesiovirus	s__unknown
124	2			PRC domain-containing protein	d__Bacteria	p__Proteobacteria	c__Alphaproteobacteria	o__Rhodobacterales	f__Rhodobacteraceae	g__Loktanella	s__Loktanella salsilacus
15	8			Unclassified	d__Bacteria	p__Proteobacteria	c__Gammaproteobacteria	o__Alteromonadales	f__Pseudoalteromonadaceae	g__Pseudoalteromonas
82	2			Unclassified	d__Bacteria	p__Proteobacteria	c__Gammaproteobacteria	o__Alteromonadales	f__Pseudoalteromonadaceae	g__Pseudoalteromonas
102	3			Unclassified	k__Metazoa
131	2			Unclassified	d__Bacteria	p__Proteobacteria	c__Gammaproteobacteria	o__Alteromonadales	f__Pseudoalteromonadaceae	g__Pseudoalteromonas	s__Pseudoalteromonas sp. S558
147	7			Unclassified	d__Bacteria	p__Proteobacteria	c__Gammaproteobacteria	o__Alteromonadales	f__Pseudoalteromonadaceae	g__Pseudoalteromonas
205	2			Unclassified	d__Bacteria	p__Proteobacteria	c__Gammaproteobacteria	o__Pseudomonadales	f__Pseudomonadaceae	g__Pseudomonas	s__Pseudomonas sp. 21
234	3			Unclassified	d__Bacteria	p__Proteobacteria	c__Gammaproteobacteria	o__Alteromonadales	f__Pseudoalteromonadaceae	g__Pseudoalteromonas	s__Pseudoalteromonas aurantia

## Sheet: 16S-TaxDB-2nd
ProteinPilot 'N'	Peptides(95%)	COG functional_class	functional_name	protein_name	d_name	p_name	c_name	o_name	f_name	g_name	s_name
730	2	E	Amino acid transport and metabolism	Glutamine synthetase	d__Bacteria	p__Proteobacteria	c__Gammaproteobacteria	o__Alteromonadales	f__Colwelliaceae	g__Colwellia
16	6	E	Amino acid transport and metabolism	Glutamine synthetase	d__Bacteria	p__Proteobacteria	c__Gammaproteobacteria	o__Alteromonadales	f__Pseudoalteromonadaceae	g__Pseudoalteromonas
20	5	E	Amino acid transport and metabolism	PBPb domain-containing protein	d__Bacteria	p__Proteobacteria	c__Alphaproteobacteria	o__Rhodobacterales	f__Rhodobacteraceae	g__Sulfitobacter
684	3	E	Amino acid transport and metabolism	PBPb domain-containing protein	d__Bacteria	p__Proteobacteria	c__Alphaproteobacteria	o__Rhodobacterales	f__Rhodobacteraceae	g__Sulfitobacter
110	5	E	Amino acid transport and metabolism	PBPb domain-containing protein	d__Bacteria	p__Proteobacteria
201	4	E	Amino acid transport and metabolism	PBPb domain-containing protein	d__Bacteria	p__Proteobacteria	c__Gammaproteobacteria	o__Pseudomonadales	f__Moraxellaceae
340	2	E	Amino acid transport and metabolism	Peripla_BP_6 domain-containing protein	d__Bacteria	p__Proteobacteria	c__Alphaproteobacteria	o__Rhodobacterales	f__Rhodobacteraceae	g__Sulfitobacter
114	2	E	Amino acid transport and metabolism	Tubulin alpha chain	Unclassified
41	6	E	Amino acid transport and metabolism	Unclassified	d__Bacteria	p__Proteobacteria	c__Alphaproteobacteria	o__Rhodobacterales	f__Rhodobacteraceae	g__Loktanella
155	3	E	Amino acid transport and metabolism	Unclassified	d__Bacteria	p__Proteobacteria	c__Alphaproteobacteria	o__Rhodobacterales	f__Rhodobacteraceae	g__Paracoccus
56	4	E	Amino acid transport and metabolism	Unclassified	d__Bacteria	p__Proteobacteria	c__Gammaproteobacteria	o__Pseudomonadales	f__Moraxellaceae	g__Psychrobacter
184	4	E	Amino acid transport and metabolism	Unclassified	d__Bacteria	p__Proteobacteria	c__Alphaproteobacteria	o__Rhodobacterales	f__Rhodobacteraceae	g__Sulfitobacter
34	4	G	Carbohydrate transport and metabolism	Enolase	d__Bacteria	p__Proteobacteria	c__Gammaproteobacteria	o__Alteromonadales	f__Pseudoalteromonadaceae	g__Pseudoalteromonas
90	2	G	Carbohydrate transport and metabolism	Glyceraldehyde-3-phosphate dehydrogenase	d__Bacteria	p__Proteobacteria	c__Gammaproteobacteria	o__Alteromonadales	f__Pseudoalteromonadaceae	g__Pseudoalteromonas
382	2	G	Carbohydrate transport and metabolism	Peripla_BP_4 domain-containing protein	d__Bacteria	p__Proteobacteria	c__Alphaproteobacteria	o__Rhodobacterales	f__Rhodobacteraceae
55	6	G	Carbohydrate transport and metabolism	Ribulose bisphosphate carboxylase large chain	K__Chromista	p__Bacillariophyta	c__Bacillariophyceae	o__Bacillariales	f__Bacillariaceae	g__Cylindrotheca
86	3	G	Carbohydrate transport and metabolism	Unclassified	d__Bacteria	p__Proteobacteria	c__Alphaproteobacteria	o__Rhodobacterales	f__Rhodobacteraceae	g__Loktanella
14	6	G	Carbohydrate transport and metabolism	Unclassified	d__Bacteria	p__Proteobacteria	c__Alphaproteobacteria	o__Rhodobacterales	f__Rhodobacteraceae	g__Sulfitobacter
107	3	G	Carbohydrate transport and metabolism	Unclassified	d__Bacteria	p__Proteobacteria	c__Alphaproteobacteria	o__Rhodobacterales	f__Rhodobacteraceae
129	2	G	Carbohydrate transport and metabolism	Unclassified	d__Bacteria	p__Proteobacteria	c__Alphaproteobacteria	o__Rhodobacterales	f__Rhodobacteraceae
423	3	G	Carbohydrate transport and metabolism	Unclassified	d__Bacteria	p__Proteobacteria	c__Alphaproteobacteria
71	4	N	Cell motility	Flagellin	d__Bacteria	p__Proteobacteria	c__Gammaproteobacteria	o__Alteromonadales	f__Pseudoalteromonadaceae	g__Pseudoalteromonas	s__Pseudoalteromonas arctica
186	4	N	Cell motility	Flagellin	d__Bacteria	p__Proteobacteria	c__Gammaproteobacteria
659	3	N	Cell motility	Flagellin	d__Bacteria	p__Proteobacteria	c__Gammaproteobacteria
61	4	M	Cell wall/membrane/envelope biogenesis	OmpA-like domain-containing protein	d__Bacteria	p__Proteobacteria	c__Gammaproteobacteria	o__Alteromonadales	f__Pseudoalteromonadaceae	g__Pseudoalteromonas
48	4	M	Cell wall/membrane/envelope biogenesis	OmpA-like domain-containing protein	d__Bacteria	p__Proteobacteria	c__Gammaproteobacteria	o__Pseudomonadales	f__Moraxellaceae	g__Psychrobacter
5	10	M	Cell wall/membrane/envelope biogenesis	OmpA-like domain-containing protein	d__Bacteria	p__Proteobacteria	c__Gammaproteobacteria
646	10	M	Cell wall/membrane/envelope biogenesis	OmpA-like domain-containing protein	d__Bacteria	p__Proteobacteria	c__Gammaproteobacteria
63	4	M	Cell wall/membrane/envelope biogenesis	Unclassified	d__Bacteria	p__Proteobacteria	c__Alphaproteobacteria	o__Rhodobacterales	f__Rhodobacteraceae	g__Paracoccus
102	2	M	Cell wall/membrane/envelope biogenesis	Unclassified	d__Bacteria	p__Proteobacteria	c__Gammaproteobacteria	o__Alteromonadales	f__Pseudoalteromonadaceae	g__Pseudoalteromonas
49	3	M	Cell wall/membrane/envelope biogenesis	Unclassified	d__Bacteria	p__Proteobacteria	c__Gammaproteobacteria	o__Pseudomonadales	f__Moraxellaceae	g__Psychrobacter
182	2	M	Cell wall/membrane/envelope biogenesis	Unclassified	d__Bacteria	p__Proteobacteria	c__Gammaproteobacteria	o__Pseudomonadales	f__Moraxellaceae	g__Psychrobacter	s__Psychrobacter sp. P2G3
391	2	M	Cell wall/membrane/envelope biogenesis	Unclassified	d__Bacteria	p__Proteobacteria	c__Alphaproteobacteria	o__Rhodobacterales	f__Rhodobacteraceae	g__Sulfitobacter	s__Sulfitobacter geojensis
508	2	M	Cell wall/membrane/envelope biogenesis	Unclassified	d__Bacteria	p__Proteobacteria	c__Alphaproteobacteria	o__Rhodobacterales	f__Rhodobacteraceae	g__Sulfitobacter	s__Sulfitobacter noctilucicola
217	3	M	Cell wall/membrane/envelope biogenesis	Unclassified	d__Bacteria	p__Proteobacteria	c__Alphaproteobacteria	o__Rhodobacterales	f__Rhodobacteraceae	g__Paracoccus
22	8	Z	Cytoskeleton	Unclassified	k__Metazoa	p__Arthropoda	c__Insecta
630	4	Z	Cytoskeleton	Unclassified	k__Metazoa	p__Arthropoda	c__Insecta
101	2	V	Defense mechanisms	Alkyl hydroperoxide reductase C	d__Bacteria	p__Proteobacteria	c__Gammaproteobacteria	o__Alteromonadales	f__Pseudoalteromonadaceae	g__Pseudoalteromonas
123	2	V	Defense mechanisms	Unclassified	d__Bacteria	p__Proteobacteria	c__Gammaproteobacteria	o__Alteromonadales	f__Pseudoalteromonadaceae	g__Pseudoalteromonas
125	2	V	Defense mechanisms	Unclassified	d__Bacteria	p__Proteobacteria	c__Gammaproteobacteria	o__Pseudomonadales	f__Moraxellaceae
26	5	C	Energy production and conversion	Aconitate hydratase B	d__Bacteria	p__Proteobacteria	c__Gammaproteobacteria	o__Alteromonadales	f__Pseudoalteromonadaceae	g__Pseudoalteromonas
421	3	C	Energy production and conversion	Aconitate hydratase B	d__Bacteria	p__Proteobacteria	c__Gammaproteobacteria	o__Pseudomonadales	f__Moraxellaceae	g__Psychrobacter
224	3	C	Energy production and conversion	ATP synthase subunit alpha	d__Bacteria	p__Bacteroidetes	c__Sphingobacteriia	o__Sphingobacteriales	f__Sphingobacteriaceae	g__Pedobacter
3	8	C	Energy production and conversion	ATP synthase subunit alpha	d__Bacteria	p__Proteobacteria	c__Gammaproteobacteria	o__Alteromonadales	f__Pseudoalteromonadaceae	g__Pseudoalteromonas
658	3	C	Energy production and conversion	ATP synthase subunit alpha	d__Bacteria	p__Proteobacteria	c__Gammaproteobacteria	o__Alteromonadales	f__Pseudoalteromonadaceae	g__Pseudoalteromonas
24	5	C	Energy production and conversion	ATP synthase subunit alpha	d__Bacteria	p__Proteobacteria	c__Gammaproteobacteria	o__Pseudomonadales	f__Moraxellaceae	g__Psychrobacter
112	3	C	Energy production and conversion	ATP synthase subunit alpha	d__Bacteria	p__Proteobacteria	c__Gammaproteobacteria	o__Oceanospirillales	f__Halomonadaceae
205	2	C	Energy production and conversion	ATP synthase subunit alpha	d__Bacteria	p__Bacteroidetes	c__Flavobacteriia	o__Flavobacteriales
141	2	C	Energy production and conversion	ATP synthase subunit alpha	d__Bacteria	p__Proteobacteria
192	3	C	Energy production and conversion	ATP synthase subunit beta	d__Bacteria	p__Bacteroidetes	c__Flavobacteriia	o__Flavobacteriales	f__Flavobacteriaceae	g__Flavobacterium
494	4	C	Energy production and conversion	ATP synthase subunit beta	d__Bacteria	p__Proteobacteria	c__Alphaproteobacteria	o__Rhodobacterales	f__Rhodobacteraceae	g__Paracoccus
6	10	C	Energy production and conversion	ATP synthase subunit beta	d__Bacteria	p__Proteobacteria	c__Gammaproteobacteria	o__Alteromonadales	f__Pseudoalteromonadaceae	g__Pseudoalteromonas
416	8	C	Energy production and conversion	ATP synthase subunit beta	d__Bacteria	p__Proteobacteria	c__Gammaproteobacteria	o__Alteromonadales	f__Pseudoalteromonadaceae	g__Pseudoalteromonas
219	3	C	Energy production and conversion	ATP synthase subunit beta	d__Bacteria	p__Proteobacteria	c__Alphaproteobacteria	o__Sphingomonadales	f__Sphingomonadaceae	g__Sphingomonas
47	4	C	Energy production and conversion	ATP synthase subunit beta	d__Bacteria	p__Proteobacteria	c__Alphaproteobacteria	o__Rhodobacterales	f__Rhodobacteraceae
524	4	C	Energy production and conversion	ATP synthase subunit beta, chloroplastic	K__Chromista
66	3	C	Energy production and conversion	Citrate synthase	d__Bacteria	p__Proteobacteria	c__Gammaproteobacteria	o__Alteromonadales	f__Pseudoalteromonadaceae	g__Pseudoalteromonas
115	2	C	Energy production and conversion	Dihydrolipoyl dehydrogenase	d__Bacteria	p__Proteobacteria	c__Gammaproteobacteria	o__Alteromonadales
62	3	C	Energy production and conversion	Dihydrolipoyllysine-residue succinyltransferase component of 2-oxoglutarate dehydrogenase complex	d__Bacteria	p__Proteobacteria	c__Gammaproteobacteria	o__Alteromonadales	f__Pseudoalteromonadaceae	g__Pseudoalteromonas
58	3	C	Energy production and conversion	Inorganic pyrophosphatase	d__Bacteria	p__Proteobacteria	c__Gammaproteobacteria	o__Pseudomonadales	f__Moraxellaceae	g__Psychrobacter
28	4	C	Energy production and conversion	Isocitrate dehydrogenase [NADP]	d__Bacteria	p__Proteobacteria	c__Gammaproteobacteria	o__Alteromonadales	f__Pseudoalteromonadaceae	g__Pseudoalteromonas
25	5	C	Energy production and conversion	Isocitrate lyase	d__Bacteria	p__Proteobacteria	c__Gammaproteobacteria	o__Alteromonadales	f__Pseudoalteromonadaceae	g__Pseudoalteromonas
140	2	C	Energy production and conversion	Isocitrate lyase	d__Bacteria	p__Proteobacteria	c__Gammaproteobacteria	o__Pseudomonadales	f__Moraxellaceae	g__Psychrobacter
30	4	C	Energy production and conversion	Malate dehydrogenase	d__Bacteria	p__Proteobacteria	c__Gammaproteobacteria	o__Alteromonadales	f__Pseudoalteromonadaceae	g__Pseudoalteromonas
67	4	C	Energy production and conversion	Malate dehydrogenase	d__Bacteria	p__Proteobacteria	c__Gammaproteobacteria	o__Pseudomonadales	f__Moraxellaceae	g__Psychrobacter
226	2	C	Energy production and conversion	Malate dehydrogenase	d__Bacteria	p__Proteobacteria	c__Gammaproteobacteria	o__Vibrionales	f__Vibrionaceae	g__Vibrio
100	2	C	Energy production and conversion	Succinate dehydrogenase flavoprotein subunit	d__Bacteria	p__Proteobacteria	c__Gammaproteobacteria	o__Alteromonadales	f__Pseudoalteromonadaceae	g__Pseudoalteromonas
397	2	C	Energy production and conversion	Succinate dehydrogenase flavoprotein subunit	d__Bacteria	p__Proteobacteria	c__Gammaproteobacteria	o__Alteromonadales	f__Pseudoalteromonadaceae	g__Pseudoalteromonas
98	2	C	Energy production and conversion	Succinate dehydrogenase iron-sulfur subunit	d__Bacteria	p__Proteobacteria	c__Gammaproteobacteria	o__Alteromonadales	f__Pseudoalteromonadaceae	g__Pseudoalteromonas
142	2	C	Energy production and conversion	Succinate--CoA ligase [ADP-forming] subunit alpha	d__Bacteria	p__Proteobacteria	c__Gammaproteobacteria	o__Pseudomonadales	f__Moraxellaceae	g__Psychrobacter
160	2	C	Energy production and conversion	Succinate--CoA ligase [ADP-forming] subunit alpha	d__Bacteria	p__Proteobacteria	c__Gammaproteobacteria	o__Alteromonadales
18	6	C	Energy production and conversion	Succinate--CoA ligase [ADP-forming] subunit beta	d__Bacteria	p__Proteobacteria	c__Gammaproteobacteria	o__Alteromonadales	f__Pseudoalteromonadaceae	g__Pseudoalteromonas
478	5	C	Energy production and conversion	Succinate--CoA ligase [ADP-forming] subunit beta	d__Bacteria	p__Proteobacteria	c__Gammaproteobacteria	o__Alteromonadales	f__Pseudoalteromonadaceae	g__Pseudoalteromonas
381	2	C	Energy production and conversion	Succinate--CoA ligase [ADP-forming] subunit beta	d__Bacteria	p__Proteobacteria	c__Gammaproteobacteria	o__Pseudomonadales	f__Moraxellaceae	g__Psychrobacter
91	2	C	Energy production and conversion	Unclassified	d__Bacteria	p__Proteobacteria	c__Gammaproteobacteria	o__Pseudomonadales	f__Moraxellaceae	g__Psychrobacter
10	8	S	Function unknown	Unclassified	d__Bacteria	p__Proteobacteria	c__Gammaproteobacteria	o__Alteromonadales	f__Pseudoalteromonadaceae	g__Pseudoalteromonas
68	4	S	Function unknown	Unclassified	d__Bacteria	p__Proteobacteria	c__Alphaproteobacteria	o__Rhodobacterales	f__Rhodobacteraceae	g__Sulfitobacter
136	2	P	Inorganic ion transport and metabolism	Ferritin domain-containing protein	d__Bacteria	p__Proteobacteria	c__Gammaproteobacteria	o__Pseudomonadales	f__Moraxellaceae	g__Psychrobacter
611	7	P	Inorganic ion transport and metabolism	STN domain-containing protein	d__Bacteria	p__Proteobacteria
19	5	P	Inorganic ion transport and metabolism	Superoxide dismutase	d__Bacteria	p__Proteobacteria	c__Gammaproteobacteria	o__Pseudomonadales	f__Moraxellaceae	g__Psychrobacter
138	5	P	Inorganic ion transport and metabolism	Superoxide dismutase	d__Bacteria	p__Proteobacteria	c__Gammaproteobacteria	o__Pseudomonadales	f__Moraxellaceae	g__Psychrobacter
578	3	P	Inorganic ion transport and metabolism	Superoxide dismutase	d__Bacteria	p__Proteobacteria	c__Gammaproteobacteria	o__Pseudomonadales	f__Moraxellaceae	g__Psychrobacter
8	7	P	Inorganic ion transport and metabolism	Unclassified	d__Bacteria	p__Proteobacteria	c__Gammaproteobacteria	o__Alteromonadales	f__Pseudoalteromonadaceae	g__Pseudoalteromonas
12	6	P	Inorganic ion transport and metabolism	Unclassified	d__Bacteria	p__Proteobacteria	c__Gammaproteobacteria	o__Alteromonadales	f__Pseudoalteromonadaceae	g__Pseudoalteromonas	s__Pseudoalteromonas arctica
13	7	P	Inorganic ion transport and metabolism	Unclassified	d__Bacteria	p__Proteobacteria	c__Gammaproteobacteria	o__Alteromonadales	f__Pseudoalteromonadaceae	g__Pseudoalteromonas
27	6	P	Inorganic ion transport and metabolism	Unclassified	d__Bacteria	p__Proteobacteria	c__Gammaproteobacteria	o__Alteromonadales	f__Pseudoalteromonadaceae	g__Pseudoalteromonas
29	6	P	Inorganic ion transport and metabolism	Unclassified	d__Bacteria	p__Proteobacteria	c__Gammaproteobacteria	o__Alteromonadales	f__Pseudoalteromonadaceae	g__Pseudoalteromonas	s__Pseudoalteromonas sp. MelDa3
31	4	P	Inorganic ion transport and metabolism	Unclassified	d__Bacteria	p__Proteobacteria	c__Gammaproteobacteria	o__Alteromonadales	f__Pseudoalteromonadaceae	g__Pseudoalteromonas
45	5	P	Inorganic ion transport and metabolism	Unclassified	d__Bacteria	p__Proteobacteria	c__Gammaproteobacteria	o__Alteromonadales	f__Pseudoalteromonadaceae	g__Pseudoalteromonas	s__Pseudoalteromonas aliena
54	3	P	Inorganic ion transport and metabolism	Unclassified	d__Bacteria	p__Proteobacteria	c__Gammaproteobacteria	o__Alteromonadales	f__Pseudoalteromonadaceae	g__Pseudoalteromonas
70	3	P	Inorganic ion transport and metabolism	Unclassified	d__Bacteria	p__Proteobacteria	c__Gammaproteobacteria	o__Alteromonadales	f__Pseudoalteromonadaceae	g__Pseudoalteromonas
96	3	P	Inorganic ion transport and metabolism	Unclassified	d__Bacteria	p__Proteobacteria	c__Gammaproteobacteria	o__Alteromonadales	f__Pseudoalteromonadaceae	g__Pseudoalteromonas
147	3	P	Inorganic ion transport and metabolism	Unclassified	d__Bacteria	p__Proteobacteria	c__Gammaproteobacteria	o__Alteromonadales	f__Pseudoalteromonadaceae	g__Pseudoalteromonas
165	2	P	Inorganic ion transport and metabolism	Unclassified	d__Bacteria	p__Proteobacteria	c__Gammaproteobacteria	o__Alteromonadales	f__Pseudoalteromonadaceae	g__Pseudoalteromonas
215	3	P	Inorganic ion transport and metabolism	Unclassified	d__Bacteria	p__Proteobacteria	c__Gammaproteobacteria	o__Alteromonadales	f__Pseudoalteromonadaceae	g__Pseudoalteromonas
417	7	P	Inorganic ion transport and metabolism	Unclassified	d__Bacteria	p__Proteobacteria	c__Gammaproteobacteria	o__Alteromonadales	f__Pseudoalteromonadaceae	g__Pseudoalteromonas
117	2	U	Intracellular trafficking, secretion, and vesicular transport	Protein-export protein SecB	d__Bacteria	p__Proteobacteria	c__Alphaproteobacteria
15	7	U	Intracellular trafficking, secretion, and vesicular transport	Unclassified	d__Bacteria	p__Proteobacteria	c__Gammaproteobacteria	o__Alteromonadales	f__Pseudoalteromonadaceae	g__Pseudoalteromonas
46	4	I	Lipid transport and metabolism	Unclassified	d__Bacteria	p__Proteobacteria	c__Gammaproteobacteria	o__Pseudomonadales	f__Moraxellaceae	g__Psychrobacter
126	4	I	Lipid transport and metabolism	Unclassified	d__Bacteria	p__Proteobacteria	c__Gammaproteobacteria	o__Pseudomonadales	f__Moraxellaceae	g__Psychrobacter
133	2	F	Nucleotide transport and metabolism	Inosine-5'-monophosphate dehydrogenase	d__Bacteria	p__Proteobacteria	c__Gammaproteobacteria	o__Alteromonadales	f__Pseudoalteromonadaceae	g__Pseudoalteromonas
43	4	O	Posttranslational modification, protein turnover, chaperones	Chaperone protein DnaK	d__Bacteria	p__Proteobacteria	c__Gammaproteobacteria	o__Alteromonadales	f__Pseudoalteromonadaceae	g__Pseudoalteromonas
213	5	O	Posttranslational modification, protein turnover, chaperones	Chaperonin GroEL	d__Bacteria	p__Proteobacteria	c__Gammaproteobacteria	o__Oceanospirillales	f__Halomonadaceae	g__Halomonas
163	3	O	Posttranslational modification, protein turnover, chaperones	Chaperonin GroEL	d__Bacteria	p__Proteobacteria	c__Gammaproteobacteria	o__Pseudomonadales	f__Moraxellaceae	g__Moraxella
111	7	O	Posttranslational modification, protein turnover, chaperones	Chaperonin GroEL	d__Bacteria	p__Nitrospirae	c__Nitrospira	o__Nitrospirales	f__Nitrospiraceae	g__Nitrospira
32	6	O	Posttranslational modification, protein turnover, chaperones	Chaperonin GroEL	d__Bacteria	p__Proteobacteria	c__Gammaproteobacteria	o__Alteromonadales	f__Pseudoalteromonadaceae	g__Pseudoalteromonas
164	7	O	Posttranslational modification, protein turnover, chaperones	Chaperonin GroEL	d__Bacteria	p__Proteobacteria	c__Alphaproteobacteria	o__Rhodobacterales	f__Rhodobacteraceae	g__Sulfitobacter
17	7	O	Posttranslational modification, protein turnover, chaperones	Chaperonin GroEL	d__Bacteria	p__Proteobacteria	c__Alphaproteobacteria	o__Rhodobacterales	f__Rhodobacteraceae
85	3	O	Posttranslational modification, protein turnover, chaperones	Peptidyl-prolyl cis-trans isomerase	d__Bacteria	p__Proteobacteria	c__Gammaproteobacteria	o__Alteromonadales	f__Pseudoalteromonadaceae	g__Pseudoalteromonas
388	2	O	Posttranslational modification, protein turnover, chaperones	Peptidyl-prolyl cis-trans isomerase	d__Bacteria	p__Proteobacteria	c__Gammaproteobacteria	o__Alteromonadales	f__Pseudoalteromonadaceae	g__Pseudoalteromonas
7	9	O	Posttranslational modification, protein turnover, chaperones	Trigger factor	d__Bacteria	p__Proteobacteria	c__Gammaproteobacteria	o__Alteromonadales	f__Pseudoalteromonadaceae	g__Pseudoalteromonas
241	2	O	Posttranslational modification, protein turnover, chaperones	Ubiquitin-60S ribosomal protein L40	k__Metazoa
132	2	O	Posttranslational modification, protein turnover, chaperones	Unclassified	d__Bacteria	p__Proteobacteria	c__Gammaproteobacteria	o__Alteromonadales	f__Pseudoalteromonadaceae	g__Pseudoalteromonas
134	4	O	Posttranslational modification, protein turnover, chaperones	Unclassified	d__Bacteria	p__Proteobacteria	c__Gammaproteobacteria	o__Alteromonadales	f__Pseudoalteromonadaceae	g__Pseudoalteromonas
437	2	O	Posttranslational modification, protein turnover, chaperones	Unclassified	d__Bacteria	p__Proteobacteria	c__Gammaproteobacteria	o__Alteromonadales	f__Pseudoalteromonadaceae	g__Pseudoalteromonas
131	2	O	Posttranslational modification, protein turnover, chaperones	Unclassified	d__Bacteria	p__Proteobacteria	c__Gammaproteobacteria
84	2	L	Replication, recombination and repair	Protein RecA	d__Bacteria	p__Proteobacteria	c__Gammaproteobacteria	o__Alteromonadales	f__Pseudoalteromonadaceae	g__Pseudoalteromonas
113	2	L	Replication, recombination and repair	Unclassified	d__Bacteria	p__Proteobacteria	c__Gammaproteobacteria	o__Pseudomonadales	f__Moraxellaceae	g__Psychrobacter
119	2	L	Replication, recombination and repair	Unclassified	d__Bacteria	p__Proteobacteria	c__Alphaproteobacteria	o__Rhodobacterales	f__Rhodobacteraceae
116	2	Q	Secondary metabolites biosynthesis, transport and catabolism	DLH domain-containing protein	d__Bacteria	p__Proteobacteria	c__Gammaproteobacteria	o__Pseudomonadales	f__Moraxellaceae	g__Psychrobacter
78	3	Q	Secondary metabolites biosynthesis, transport and catabolism	Extracytoplasmic solute receptor protein	d__Bacteria	p__Proteobacteria	c__Alphaproteobacteria	o__Rhodobacterales	f__Rhodobacteraceae
37	4	T	Signal transduction mechanisms	50S ribosomal subunit assembly factor BipA	d__Bacteria	p__Proteobacteria	c__Gammaproteobacteria	o__Alteromonadales	f__Pseudoalteromonadaceae	g__Pseudoalteromonas
124	2	T	Signal transduction mechanisms	Lipase_bact_N domain-containing protein	d__Bacteria	p__Proteobacteria	c__Gammaproteobacteria	o__Alteromonadales	f__Pseudoalteromonadaceae	g__Pseudoalteromonas
410	2	T	Signal transduction mechanisms	Lipase_bact_N domain-containing protein	d__Bacteria	p__Proteobacteria	c__Gammaproteobacteria	o__Alteromonadales	f__Pseudoalteromonadaceae	g__Pseudoalteromonas
229	2	T	Signal transduction mechanisms	Ntox27 domain-containing protein	d__Bacteria	p__Actinobacteria	c__Actinobacteria	o__Streptomycetales	f__Streptomycetaceae	g__Streptomyces	s__Streptomyces sp. AS41
42	5	T	Signal transduction mechanisms	TerD domain-containing protein	d__Bacteria	p__Proteobacteria	c__Gammaproteobacteria	o__Pseudomonadales	f__Moraxellaceae	g__Psychrobacter
73	5	T	Signal transduction mechanisms	TerD domain-containing protein	d__Bacteria	p__Proteobacteria	c__Gammaproteobacteria	o__Pseudomonadales	f__Moraxellaceae	g__Psychrobacter
80	4	T	Signal transduction mechanisms	TerD domain-containing protein	d__Bacteria	p__Proteobacteria	c__Gammaproteobacteria	o__Pseudomonadales	f__Moraxellaceae	g__Psychrobacter
108	2	T	Signal transduction mechanisms	Unclassified	d__Bacteria	p__Proteobacteria	c__Gammaproteobacteria	o__Pseudomonadales	f__Pseudomonadaceae	g__Pseudomonas
540	2	T	Signal transduction mechanisms	Unclassified	d__Bacteria	p__Proteobacteria	c__Gammaproteobacteria	o__Pseudomonadales	f__Moraxellaceae	g__Psychrobacter
702	3	T	Signal transduction mechanisms	Unclassified	d__Bacteria	p__Proteobacteria	c__Gammaproteobacteria	o__Pseudomonadales	f__Moraxellaceae	g__Psychrobacter
105	2	K	Transcription	CSD domain-containing protein (cold-shock domain)	d__Bacteria	p__Proteobacteria	c__Alphaproteobacteria	o__Rhodobacterales	f__Rhodobacteraceae
228	2	K	Transcription	CSD domain-containing protein (cold-shock domain)	d__Bacteria	p__Proteobacteria	c__Alphaproteobacteria	o__Rhodobacterales	f__Rhodobacteraceae
52	3	K	Transcription	DNA-directed RNA polymerase subunit alpha	d__Bacteria	p__Proteobacteria	c__Gammaproteobacteria	o__Alteromonadales	f__Pseudoalteromonadaceae	g__Pseudoalteromonas
2	8	K	Transcription	DNA-directed RNA polymerase subunit beta	d__Bacteria	p__Proteobacteria	c__Gammaproteobacteria	o__Alteromonadales	f__Pseudoalteromonadaceae	g__Pseudoalteromonas
396	2	K	Transcription	DNA-directed RNA polymerase subunit beta'	d__Bacteria	p__Nitrospirae	c__Nitrospira	o__Nitrospirales	f__Nitrospiraceae	g__Candidatus Magnetobacterium	s__Candidatus Magnetobacterium bavaricum
82	2	K	Transcription	DNA-directed RNA polymerase subunit beta'	d__Bacteria	p__Proteobacteria	c__Gammaproteobacteria	o__Alteromonadales	f__Pseudoalteromonadaceae	g__Pseudoalteromonas
405	3	K	Transcription	Unclassified	d__Bacteria	p__Proteobacteria	c__Gammaproteobacteria	o__Alteromonadales
23	5	J	Translation, ribosomal structure and biogenesis	30S ribosomal protein S1	d__Bacteria	p__Proteobacteria	c__Gammaproteobacteria	o__Alteromonadales	f__Pseudoalteromonadaceae	g__Pseudoalteromonas
214	3	J	Translation, ribosomal structure and biogenesis	30S ribosomal protein S1	d__Bacteria	p__Proteobacteria	c__Gammaproteobacteria	o__Alteromonadales	f__Pseudoalteromonadaceae	g__Pseudoalteromonas
65	3	J	Translation, ribosomal structure and biogenesis	30S ribosomal protein S10	d__Bacteria	p__Proteobacteria	c__Gammaproteobacteria	o__Alteromonadales
586	2	J	Translation, ribosomal structure and biogenesis	30S ribosomal protein S10	d__Bacteria	p__Proteobacteria	c__Gammaproteobacteria
77	3	J	Translation, ribosomal structure and biogenesis	30S ribosomal protein S10	d__Bacteria	p__Proteobacteria	c__Gammaproteobacteria
221	3	J	Translation, ribosomal structure and biogenesis	30S ribosomal protein S10	d__Bacteria	p__Proteobacteria	c__Gammaproteobacteria
72	3	J	Translation, ribosomal structure and biogenesis	30S ribosomal protein S13	d__Bacteria	p__Proteobacteria	c__Gammaproteobacteria	o__Pseudomonadales	f__Moraxellaceae	g__Psychrobacter
121	2	J	Translation, ribosomal structure and biogenesis	30S ribosomal protein S14	d__Bacteria	p__Proteobacteria	c__Gammaproteobacteria	o__Alteromonadales	f__Pseudoalteromonadaceae	g__Pseudoalteromonas
120	2	J	Translation, ribosomal structure and biogenesis	30S ribosomal protein S14	d__Bacteria	p__Proteobacteria	c__Gammaproteobacteria	o__Pseudomonadales	f__Moraxellaceae
153	2	J	Translation, ribosomal structure and biogenesis	30S ribosomal protein S17	d__Bacteria	p__Bacteroidetes	c__Flavobacteriia	o__Flavobacteriales	f__Flavobacteriaceae	g__Flavobacterium	s__Flavobacterium sp. BFFFF2
127	2	J	Translation, ribosomal structure and biogenesis	30S ribosomal protein S19	d__Bacteria	p__Proteobacteria	c__Gammaproteobacteria	o__Pseudomonadales	f__Pseudomonadaceae	g__Pseudomonas
60	3	J	Translation, ribosomal structure and biogenesis	30S ribosomal protein S4	d__Bacteria	p__Proteobacteria	c__Gammaproteobacteria	o__Alteromonadales	f__Colwelliaceae
216	3	J	Translation, ribosomal structure and biogenesis	30S ribosomal protein S4	d__Bacteria	p__Proteobacteria	c__Gammaproteobacteria	o__Alteromonadales	f__Pseudoalteromonadaceae	g__Pseudoalteromonas
79	3	J	Translation, ribosomal structure and biogenesis	30S ribosomal protein S5	d__Bacteria	p__Proteobacteria	c__Gammaproteobacteria	o__Alteromonadales	f__Pseudoalteromonadaceae	g__Pseudoalteromonas
230	2	J	Translation, ribosomal structure and biogenesis	30S ribosomal protein S6	d__Bacteria	p__Proteobacteria	c__Gammaproteobacteria	o__Alteromonadales	f__Colwelliaceae	g__Colwellia
185	2	J	Translation, ribosomal structure and biogenesis	30S ribosomal protein S6	d__Bacteria	p__Proteobacteria	c__Gammaproteobacteria	o__Pseudomonadales	f__Moraxellaceae	g__Psychrobacter
227	2	J	Translation, ribosomal structure and biogenesis	30S ribosomal protein S6	d__Bacteria	p__Proteobacteria	c__Gammaproteobacteria	o__Pseudomonadales	f__Moraxellaceae	g__Psychrobacter
89	2	J	Translation, ribosomal structure and biogenesis	30S ribosomal protein S6	d__Bacteria	p__Proteobacteria	c__Gammaproteobacteria
225	2	J	Translation, ribosomal structure and biogenesis	30S ribosomal protein S6	d__Bacteria	p__Proteobacteria	c__Gammaproteobacteria	o__Alteromonadales	f__Pseudoalteromonadaceae	g__Pseudoalteromonas
69	3	J	Translation, ribosomal structure and biogenesis	30S ribosomal protein S7	d__Bacteria	p__Proteobacteria	c__Gammaproteobacteria	o__Alteromonadales	f__Pseudoalteromonadaceae	g__Pseudoalteromonas
220	3	J	Translation, ribosomal structure and biogenesis	30S ribosomal protein S7	d__Bacteria	p__Proteobacteria	c__Gammaproteobacteria	o__Alteromonadales	f__Pseudoalteromonadaceae	g__Pseudoalteromonas
97	2	J	Translation, ribosomal structure and biogenesis	30S ribosomal protein S8	d__Bacteria	p__Proteobacteria	c__Gammaproteobacteria	o__Alteromonadales	f__Pseudoalteromonadaceae	g__Pseudoalteromonas
88	3	J	Translation, ribosomal structure and biogenesis	30S ribosomal protein S9	d__Bacteria	p__Proteobacteria	c__Gammaproteobacteria	o__Alteromonadales	f__Pseudoalteromonadaceae	g__Pseudoalteromonas
39	5	J	Translation, ribosomal structure and biogenesis	50S ribosomal protein L1	d__Bacteria	p__Proteobacteria	c__Gammaproteobacteria	o__Alteromonadales	f__Pseudoalteromonadaceae	g__Pseudoalteromonas
74	3	J	Translation, ribosomal structure and biogenesis	50S ribosomal protein L1	d__Bacteria	p__Proteobacteria	c__Gammaproteobacteria	o__Pseudomonadales	f__Moraxellaceae
222	4	J	Translation, ribosomal structure and biogenesis	50S ribosomal protein L1	d__Bacteria	p__Proteobacteria	c__Gammaproteobacteria
202	2	J	Translation, ribosomal structure and biogenesis	50S ribosomal protein L11	d__Bacteria	p__Proteobacteria	c__Alphaproteobacteria	o__Rhodobacterales	f__Rhodobacteraceae	g__Paracoccus
38	5	J	Translation, ribosomal structure and biogenesis	50S ribosomal protein L11	d__Bacteria	p__Proteobacteria	c__Gammaproteobacteria	o__Alteromonadales	f__Pseudoalteromonadaceae	g__Pseudoalteromonas
211	5	J	Translation, ribosomal structure and biogenesis	50S ribosomal protein L11	d__Bacteria	p__Proteobacteria	c__Gammaproteobacteria	o__Alteromonadales	f__Pseudoalteromonadaceae	g__Pseudoalteromonas
75	3	J	Translation, ribosomal structure and biogenesis	50S ribosomal protein L14	d__Bacteria	p__Proteobacteria	c__Gammaproteobacteria
53	6	J	Translation, ribosomal structure and biogenesis	50S ribosomal protein L15	d__Bacteria	p__Proteobacteria	c__Gammaproteobacteria	o__Alteromonadales
139	2	J	Translation, ribosomal structure and biogenesis	50S ribosomal protein L16	d__Bacteria	p__Proteobacteria	c__Alphaproteobacteria	o__Sphingomonadales	f__Sphingomonadaceae	g__Sphingomonas
223	3	J	Translation, ribosomal structure and biogenesis	50S ribosomal protein L17	d__Bacteria	p__Proteobacteria	c__Gammaproteobacteria	o__Pseudomonadales	f__Pseudomonadaceae	g__Pseudomonas
51	4	J	Translation, ribosomal structure and biogenesis	50S ribosomal protein L17	d__Bacteria	p__Proteobacteria	c__Gammaproteobacteria	o__Alteromonadales
130	2	J	Translation, ribosomal structure and biogenesis	50S ribosomal protein L18	d__Bacteria	p__Proteobacteria	c__Gammaproteobacteria	o__Alteromonadales	f__Pseudoalteromonadaceae	g__Pseudoalteromonas
93	2	J	Translation, ribosomal structure and biogenesis	50S ribosomal protein L19	d__Bacteria	p__Proteobacteria	c__Gammaproteobacteria	o__Alteromonadales	f__Pseudoalteromonadaceae	g__Pseudoalteromonas
59	5	J	Translation, ribosomal structure and biogenesis	50S ribosomal protein L2	d__Bacteria	p__Proteobacteria	c__Gammaproteobacteria	o__Alteromonadales
95	2	J	Translation, ribosomal structure and biogenesis	50S ribosomal protein L20	d__Bacteria	p__Proteobacteria	c__Gammaproteobacteria	o__Alteromonadales	f__Pseudoalteromonadaceae	g__Pseudoalteromonas
92	2	J	Translation, ribosomal structure and biogenesis	50S ribosomal protein L21	d__Bacteria	p__Proteobacteria	c__Gammaproteobacteria	o__Alteromonadales	f__Pseudoalteromonadaceae	g__Pseudoalteromonas
187	3	J	Translation, ribosomal structure and biogenesis	50S ribosomal protein L22	d__Bacteria	p__Proteobacteria	c__Gammaproteobacteria	o__Alteromonadales	f__Pseudoalteromonadaceae	g__Pseudoalteromonas
40	5	J	Translation, ribosomal structure and biogenesis	50S ribosomal protein L24	d__Bacteria	p__Proteobacteria	c__Gammaproteobacteria	o__Alteromonadales	f__Pseudoalteromonadaceae	g__Pseudoalteromonas
33	5	J	Translation, ribosomal structure and biogenesis	50S ribosomal protein L25	d__Bacteria	p__Proteobacteria	c__Gammaproteobacteria	o__Alteromonadales	f__Pseudoalteromonadaceae	g__Pseudoalteromonas
427	5	J	Translation, ribosomal structure and biogenesis	50S ribosomal protein L25	d__Bacteria	p__Proteobacteria	c__Gammaproteobacteria	o__Alteromonadales	f__Pseudoalteromonadaceae	g__Pseudoalteromonas	s__Pseudoalteromonas sp. BSi20495
685	2	J	Translation, ribosomal structure and biogenesis	50S ribosomal protein L3	d__Bacteria	p__Proteobacteria	c__Gammaproteobacteria	o__Alteromonadales	f__Colwelliaceae	g__Colwellia
81	4	J	Translation, ribosomal structure and biogenesis	50S ribosomal protein L3	d__Bacteria	p__Proteobacteria	c__Gammaproteobacteria	o__Alteromonadales
204	2	J	Translation, ribosomal structure and biogenesis	50S ribosomal protein L34	d__Bacteria	p__Proteobacteria	c__Gammaproteobacteria	o__Vibrionales	f__Vibrionaceae	g__Vibrio
197	2	J	Translation, ribosomal structure and biogenesis	50S ribosomal protein L4	d__Bacteria	p__Proteobacteria	c__Gammaproteobacteria	o__Vibrionales	f__Vibrionaceae	g__Vibrio
4	12	J	Translation, ribosomal structure and biogenesis	50S ribosomal protein L5	d__Bacteria	p__Proteobacteria	c__Gammaproteobacteria	o__Alteromonadales	f__Pseudoalteromonadaceae	g__Pseudoalteromonas
212	4	J	Translation, ribosomal structure and biogenesis	50S ribosomal protein L5	d__Bacteria	p__Proteobacteria	c__Gammaproteobacteria	o__Pseudomonadales	f__Pseudomonadaceae	g__Pseudomonas
200	6	J	Translation, ribosomal structure and biogenesis	50S ribosomal protein L5	d__Bacteria	p__Actinobacteria	c__Actinobacteria	o__Streptomycetales	f__Streptomycetaceae	g__Streptomyces	s__Streptomyces ipomoeae
104	2	J	Translation, ribosomal structure and biogenesis	50S ribosomal protein L5	d__Bacteria	p__Proteobacteria	c__Gammaproteobacteria	o__Pseudomonadales	f__Moraxellaceae
137	3	J	Translation, ribosomal structure and biogenesis	50S ribosomal protein L6	d__Bacteria	p__Proteobacteria	c__Gammaproteobacteria	o__Alteromonadales
50	7	J	Translation, ribosomal structure and biogenesis	50S ribosomal protein L7/L12	d__Bacteria	p__Proteobacteria	c__Gammaproteobacteria	o__Alteromonadales	f__Pseudoalteromonadaceae	g__Pseudoalteromonas
83	9	J	Translation, ribosomal structure and biogenesis	50S ribosomal protein L7/L12	d__Bacteria	p__Proteobacteria	c__Gammaproteobacteria	o__Pseudomonadales	f__Moraxellaceae	g__Psychrobacter	s__Psychrobacter sp. JCM 18902
572	2	J	Translation, ribosomal structure and biogenesis	50S ribosomal protein L7/L12	d__Bacteria	p__Proteobacteria	c__Alphaproteobacteria	o__Rhodobacterales	f__Rhodobacteraceae	g__Sulfitobacter
99	2	J	Translation, ribosomal structure and biogenesis	50S ribosomal protein L9	d__Bacteria	p__Proteobacteria	c__Gammaproteobacteria	o__Alteromonadales	f__Pseudoalteromonadaceae	g__Pseudoalteromonas
193	2	J	Translation, ribosomal structure and biogenesis	50S ribosomal protein L9	d__Bacteria	p__Proteobacteria	c__Gammaproteobacteria	o__Pseudomonadales	f__Moraxellaceae	g__Psychrobacter
76	3	J	Translation, ribosomal structure and biogenesis	Elongation factor 1-alpha	k__Metazoa
21	7	J	Translation, ribosomal structure and biogenesis	Elongation factor G	d__Bacteria	p__Proteobacteria	c__Gammaproteobacteria	o__Alteromonadales	f__Pseudoalteromonadaceae	g__Pseudoalteromonas
94	2	J	Translation, ribosomal structure and biogenesis	Elongation factor G	d__Bacteria	p__Proteobacteria	c__Gammaproteobacteria	o__Pseudomonadales	f__Moraxellaceae	g__Psychrobacter
601	3	J	Translation, ribosomal structure and biogenesis	Elongation factor G	d__Bacteria	p__Proteobacteria	c__Gammaproteobacteria	o__Alteromonadales
35	7	J	Translation, ribosomal structure and biogenesis	Elongation factor Tu	d__Bacteria	p__Bacteroidetes	c__Flavobacteriia	o__Flavobacteriales	f__Flavobacteriaceae	g__Flavobacterium
606	4	J	Translation, ribosomal structure and biogenesis	Elongation factor Tu	d__Bacteria	p__Proteobacteria	c__Alphaproteobacteria	o__Rhodobacterales	f__Rhodobacteraceae	g__Paracoccus
1	24	J	Translation, ribosomal structure and biogenesis	Elongation factor Tu	d__Bacteria	p__Proteobacteria	c__Gammaproteobacteria	o__Alteromonadales	f__Pseudoalteromonadaceae	g__Pseudoalteromonas
452	21	J	Translation, ribosomal structure and biogenesis	Elongation factor Tu	d__Bacteria	p__Proteobacteria	c__Gammaproteobacteria	o__Alteromonadales	f__Pseudoalteromonadaceae	g__Pseudoalteromonas
871	15	J	Translation, ribosomal structure and biogenesis	Elongation factor Tu	d__Bacteria	p__Proteobacteria	c__Gammaproteobacteria	o__Alteromonadales	f__Pseudoalteromonadaceae	g__Pseudoalteromonas
64	10	J	Translation, ribosomal structure and biogenesis	Elongation factor Tu	d__Bacteria	p__Proteobacteria	c__Gammaproteobacteria	o__Pseudomonadales	f__Moraxellaceae	g__Psychrobacter
87	9	J	Translation, ribosomal structure and biogenesis	Elongation factor Tu	d__Bacteria	p__Proteobacteria	c__Gammaproteobacteria	o__Alteromonadales	f__Psychromonadaceae	g__Psychromonas
11	7	J	Translation, ribosomal structure and biogenesis	Elongation factor Tu	d__Bacteria	p__Proteobacteria	c__Alphaproteobacteria	o__Rhodobacterales	f__Rhodobacteraceae	g__Sulfitobacter
36	7	J	Translation, ribosomal structure and biogenesis	Elongation factor Tu	d__Bacteria	p__Proteobacteria	c__Gammaproteobacteria	o__Oceanospirillales	f__Halomonadaceae
109	11	J	Translation, ribosomal structure and biogenesis	Elongation factor Tu	d__Bacteria	p__Proteobacteria	c__Gammaproteobacteria	o__Alteromonadales
169	8	J	Translation, ribosomal structure and biogenesis	Elongation factor Tu	d__Bacteria	p__Bacteroidetes	c__Flavobacteriia	o__Flavobacteriales	f__Flavobacteriaceae
218	3	J	Translation, ribosomal structure and biogenesis	Elongation factor Tu	d__Bacteria	p__Actinobacteria	c__Actinobacteria	o__Corynebacteriales	f__Mycobacteriaceae
44	4	J	Translation, ribosomal structure and biogenesis	Polyribonucleotide nucleotidyltransferase	d__Bacteria	p__Proteobacteria	c__Gammaproteobacteria	o__Alteromonadales	f__Pseudoalteromonadaceae	g__Pseudoalteromonas
128	2			DUF5672 domain-containing protein	d__Bacteria	p__Bacteroidetes	c__Flavobacteriia	o__Flavobacteriales	f__Weeksellaceae	g__Chryseobacterium
103	2			EF-hand domain-containing protein	d__Bacteria	p__Proteobacteria	c__Gammaproteobacteria	o__Alteromonadales	f__Pseudoalteromonadaceae	g__Pseudoalteromonas	s__Pseudoalteromonas sp. MEBiC 03485
118	2			Photosystem II CP47 reaction center protein	Unclassified
135	2			Photosystem II D2 protein	Unclassified
122	2			PRC domain-containing protein (beta barrel domain found in photosystem reaction centre subunit H)	d__Bacteria	p__Proteobacteria	c__Alphaproteobacteria	o__Rhodobacterales	f__Rhodobacteraceae	g__Loktanella	s__Loktanella salsilacus
9	9			Unclassified	d__Bacteria	p__Proteobacteria	c__Gammaproteobacteria	o__Alteromonadales	f__Pseudoalteromonadaceae	g__Pseudoalteromonas
57	3			Unclassified	d__Bacteria	p__Proteobacteria	c__Gammaproteobacteria	o__Alteromonadales	f__Pseudoalteromonadaceae	g__Pseudoalteromonas
106	10			Unclassified	d__Bacteria	p__Proteobacteria	c__Gammaproteobacteria	o__Alteromonadales	f__Pseudoalteromonadaceae	g__Pseudoalteromonas
144	2			Unclassified	d__Bacteria	p__Proteobacteria	c__Gammaproteobacteria	o__Alteromonadales	f__Pseudoalteromonadaceae	g__Pseudoalteromonas	s__Pseudoalteromonas sp. S558
232	2			Unclassified	d__Bacteria	p__Proteobacteria	c__Gammaproteobacteria	o__Alteromonadales	f__Pseudoalteromonadaceae	g__Pseudoalteromonas

## Sheet: Metagenome_annotations
Metagenome scaffold	gene_position	start_position	end_position	KO_id	KEGG_gene_name	PFAM_hit
Contig_1	1	202	411	K03704	cold shock protein	'Cold-shock' DNA-binding domain [PF00313.25]
Contig_1	2	421	759	K01826	5-carboxymethyl-2-hydroxymuconate isomerase [EC:5.3.3.10]	5-carboxymethyl-2-hydroxymuconate isomerase [PF02962.18]
Contig_1	3	967	1452	K05805	CreA protein	CreA protein [PF05981.15]
Contig_1	4	1488	1706
Contig_1	5	1661	2260
Contig_1	6	2367	2867			LysE type translocator [PF01810.21]
Contig_1	7	2923	3138
Contig_10	1	1	405
Contig_10	2	407	1027	K03186	flavin prenyltransferase [EC:2.5.1.129]	Flavoprotein [PF02441.22]
Contig_10	3	1027	1299			ABC transporter [PF00005.30]
Contig_10	4	1283	1957			ABC transporter [PF00005.30]
Contig_10	5	2052	2435			Na+/H+ antiporter family [PF03553.17]
Contig_10	6	2404	2802
Contig_100	1	681	998			RNA-binding PUA-like domain of methyltransferase RsmF [PF13636.9]
Contig_100	2	1385	1621			16S rRNA methyltransferase RsmB/F [PF01189.20]
Contig_100	3	1874	2131			N-terminal domain of 16S rRNA methyltransferase RsmF [PF17125.8]
Contig_100	4	2398	3090	K05799	GntR family transcriptional regulator, transcriptional repressor for pyruvate dehydrogenase complex	FCD domain [PF07729.15]; Bacterial regulatory proteins, gntR family [PF00392.24]
Contig_100	5	3186	3431			Phosphoenolpyruvate phosphomutase [PF13714.9]
Contig_100	6	3403	4065			Phosphoenolpyruvate phosphomutase [PF13714.9]; Isocitrate lyase family [PF00463.24]
Contig_100	7	4115	4408			Citrate synthase, C-terminal domain [PF00285.24]
Contig_100	8	4408	5238			Citrate synthase, C-terminal domain [PF00285.24]
Contig_100	9	5382	6014
Contig_100	10	5963	6976			Aconitase family (aconitate hydratase) [PF00330.23]
Contig_1000	1	42	335			SpoVR like protein [PF04293.16]
Contig_1000	2	355	1638	K09786	uncharacterized protein	Protein of unknown function (DUF444) [PF04285.15]
Contig_1000	3	1800	2624			PrkA serine protein kinase C-terminal domain [PF06798.15]; PrkA AAA domain [PF08298.14]
Contig_1001	1	3	1208	K01752	L-serine dehydratase [EC:4.3.1.17]	Serine dehydratase beta chain [PF03315.18]; Serine dehydratase alpha chain [PF03313.18]
Contig_1001	2	1310	1885			NUDIX domain [PF00293.31]
Contig_1001	3	1892	3172	K01665	para-aminobenzoate synthetase component I [EC:2.6.1.85]	chorismate binding enzyme [PF00425.21]; Anthranilate synthase component I, N terminal region [PF04715.16]
Contig_1006	1	2	748	K00018	glycerate dehydrogenase [EC:1.1.1.29]	D-isomer specific 2-hydroxyacid dehydrogenase, NAD binding domain [PF02826.22]; D-isomer specific 2-hydroxyacid dehydrogenase, catalytic domain [PF00389.33]; S-adenosyl-L-homocysteine hydrolase, NAD binding domain [PF00670.24]
Contig_1006	2	835	1122			MerR HTH family regulatory protein [PF13411.9]; MerR family regulatory protein [PF00376.26]; MerR, DNA binding [PF09278.14]
Contig_1006	3	1231	2421	K07089	uncharacterized protein	Predicted permease [PF03773.16]
Contig_1006	4	2666	3829
Contig_1007	1	463	858
Contig_1007	2	833	1861			TonB dependent receptor [PF00593.27]
Contig_1007	3	2103	2804			Enoyl-(Acyl carrier protein) reductase [PF13561.9]; short chain dehydrogenase [PF00106.28]
Contig_1007	4	2992	3621			Bacterial regulatory helix-turn-helix protein, lysR family [PF00126.30]; LysR substrate binding domain [PF03466.23]
Contig_1007	5	3778	4029
Contig_1007	6	4266	4664	K13643	Rrf2 family transcriptional regulator, iron-sulfur cluster assembly transcription factor	Iron-dependent Transcriptional regulator [PF02082.23]
Contig_1008	1	144	794	K07689	two-component system, NarL family, invasion response regulator UvrY	Response regulator receiver domain [PF00072.27]; Bacterial regulatory proteins, luxR family [PF00196.22]
Contig_1008	2	804	1460	K03703	excinuclease ABC subunit C	GIY-YIG catalytic domain [PF01541.27]
Contig_1008	3	1436	2626	K03703	excinuclease ABC subunit C	UvrC RNAse H endonuclease domain [PF08459.14]; Helix-hairpin-helix motif [PF12826.10]; Helix-hairpin-helix domain [PF14520.9]
Contig_1009	1	262	867			Protein of unknown function (DUF3334) [PF11813.11]
Contig_1009	2	984	1709	K15256	tRNA (cmo5U34)-methyltransferase [EC:2.1.1.-]	Methyltransferase domain [PF13649.9]; Methyltransferase domain [PF13847.9]; ubiE/COQ5 methyltransferase family [PF01209.21]; Methyltransferase domain [PF08242.15]; Methyltransferase domain [PF08241.15]; Methyltransferase domain [PF13489.9]; Tellurite resistance protein TehB [PF03848.17]
Contig_1009	3	1722	2690	K15257	tRNA (mo5U34)-methyltransferase [EC:2.1.1.-]	Protein of unknown function (DUF1698) [PF08003.14]; Methyltransferase domain [PF13489.9]; Methyltransferase domain [PF13847.9]; Methyltransferase domain [PF08241.15]; Methyltransferase domain [PF08242.15]; Methyltransferase domain [PF13649.9]; ubiE/COQ5 methyltransferase family [PF01209.21]; Protein-L-isoaspartate(D-aspartate) O-methyltransferase (PCMT) [PF01135.22]; Mycolic acid cyclopropane syn…
Contig_1009	4	2997	3143
Contig_1009	5	3149	3682	K01933	phosphoribosylformylglycinamidine cyclo-ligase [EC:6.3.3.1]	AIR synthase related protein, N-terminal domain [PF00586.27]
Contig_1009	6	3757	3930
Contig_1009	7	3930	4577	K11175	phosphoribosylglycinamide formyltransferase 1 [EC:2.1.2.2]	Formyl transferase [PF00551.22]
Contig_1009	8	4522	5328			Protein of unknown function (DUF3108) [PF11306.11]
Contig_1009	9	5360	6124			Glutamine amidotransferases class-II [PF13230.9]; Glutamine amidotransferase domain [PF13522.9]
Contig_1009	10	6449	8065	K06445	acyl-CoA dehydrogenase [EC:1.3.99.-]	Acyl-CoA dehydrogenase, C-terminal domain [PF00441.27]; Acyl-CoA dehydrogenase, N-terminal domain [PF02771.19]; Acyl-CoA dehydrogenase, middle domain [PF02770.22]
Contig_1012	1	46	375
Contig_1012	2	372	548
Contig_1012	3	731	1270	K19302	undecaprenyl-diphosphatase [EC:3.6.1.27]	PAP2 superfamily [PF01569.24]
Contig_1012	4	1267	2295			Glycosyl transferase family 1 [PF13528.9]
Contig_1012	5	2409	2630
Contig_1012	6	2690	2959
Contig_1015	1	213	1067	K03580	ATP-dependent helicase HepA [EC:5.6.2.-]	RNA polymerase recycling family C-terminal [PF12137.11]; Helicase conserved C-terminal domain [PF00271.34]
Contig_1015	2	1040	1903			RNA polymerase recycling family C-terminal [PF12137.11]
Contig_1015	3	2232	2564			Protein of unknown function (DUF2884) [PF11101.11]
Contig_1018	1	50	424			EAL domain [PF00563.23]
Contig_1018	2	482	1003			ATP10 protein [PF05176.17]
Contig_1018	3	1245	1877			Bacterial regulatory proteins, luxR family [PF00196.22]
Contig_1018	4	2098	2871	K06214	curli production assembly/transport component CsgG	Curli production assembly/transport component CsgG [PF03783.17]
Contig_1018	5	2871	3284	K04338	curli production assembly/transport component CsgF	Type VIII secretion system (T8SS), CsgF protein [PF10614.12]
Contig_1018	6	3286	3684	K04337	curli production assembly/transport component CsgE	Curli assembly protein CsgE [PF10627.12]
Contig_1018	7	3726	4406			Curlin associated repeat [PF07012.15]
Contig_1018	8	4463	4732
Contig_1019	1	2	1279			TonB-dependent Receptor Plug Domain [PF07715.18]
Contig_1019	2	1667	2734	K15921	arabinoxylan arabinofuranohydrolase [EC:3.2.1.55]	Glycosyl hydrolases family 43 [PF04616.17]
Contig_1019	3	2909	2992
Contig_102	1	38	631			Arabinose-binding domain of AraC transcription regulator, N-term [PF12625.10]
Contig_102	2	656	1993			GMC oxidoreductase [PF00732.22]; GMC oxidoreductase [PF05199.16]
Contig_102	3	1954	2259			GMC oxidoreductase [PF05199.16]
Contig_102	4	2287	3102	K19307	25S rRNA (uracil2634-N3)-methyltransferase [EC:2.1.1.313]	rRNA (uridine-N3-)-methyltransferase BTM5-like [PF10354.12]
Contig_102	5	3106	3426
Contig_102	6	3438	3632			Ribosomal Proteins L2, C-terminal domain [PF03947.21]
Contig_102	7	3764	3919			Ribosomal protein S19 [PF00203.24]
Contig_102	8	4113	4928	K02394	flagellar P-ring protein FlgI	Flagellar P-ring protein [PF02119.19]
Contig_1020	1	1261	2508	K09760	DNA recombination protein RmuC	RmuC family [PF02646.19]
Contig_1020	2	2492	2728			RmuC family [PF02646.19]
Contig_1020	3	3679	4344			Dipeptidyl peptidase IV (DPP IV) N-terminal region [PF00930.24]
Contig_1020	4	4380	4757			Dipeptidyl peptidase IV (DPP IV) N-terminal region [PF00930.24]
Contig_1020	5	4754	5218
Contig_1020	6	5169	5360
Contig_1020	7	5365	5862			Prolyl oligopeptidase family [PF00326.24]
Contig_1021	1	123	1262	K00133	aspartate-semialdehyde dehydrogenase [EC:1.2.1.11]	Semialdehyde dehydrogenase, dimerisation domain [PF02774.21]; Semialdehyde dehydrogenase, NAD binding domain [PF01118.27]
Contig_1021	2	1483	2019
Contig_1021	3	2043	2885			Outer membrane protein beta-barrel family [PF14905.9]
Contig_1021	4	2935	4185
Contig_1021	5	4250	5365
Contig_1022	1	6	431	K02876	large subunit ribosomal protein L15	Ribosomal proteins 50S-L15, 50S-L18e, 60S-L27A [PF00828.22]
Contig_1022	2	436	618	K02907	large subunit ribosomal protein L30	Ribosomal protein L30p/L7e [PF00327.23]
Contig_1022	3	638	1192	K03832	periplasmic protein TonB	Gram-negative bacterial TonB protein C-terminal [PF03544.17]
Contig_1022	4	1349	1858			Protein of unknown function (DUF3087) [PF11286.11]
Contig_1022	5	1893	2342	K25307	low molecular weight protein-tyrosine phosphatase [EC:3.1.3.48]	Low molecular weight phosphotyrosine protein phosphatase [PF01451.24]
Contig_1022	6	2442	2951
Contig_1022	7	3020	4039	K03832	periplasmic protein TonB	Gram-negative bacterial TonB protein C-terminal [PF03544.17]
Contig_1022	8	4052	4249
Contig_1023	1	1	108
Contig_1023	2	141	965	K07017	uncharacterized protein	Putative esterase [PF00756.23]
Contig_1023	3	1064	1408			Family of unknown function (DUF6694) [PF20404.1]
Contig_1023	4	1451	1756
Contig_1023	5	1916	2344
Contig_1023	6	2418	4844	K03579	ATP-dependent helicase HrpB [EC:3.6.4.13]	ATP-dependent helicase C-terminal [PF08482.13]; Flavivirus DEAD domain [PF07652.17]; Helicase associated domain (HA2) [PF04408.26]; DEAD/DEAH box helicase [PF00270.32]; Helicase conserved C-terminal domain [PF00271.34]
Contig_1023	7	5118	5315			CsbD-like [PF05532.15]
Contig_1023	8	5384	7645	K07303	isoquinoline 1-oxidoreductase subunit beta [EC:1.3.99.16]	Molybdopterin cofactor-binding domain [PF02738.21]; Molybdopterin cofactor-binding domain [PF20256.1]
Contig_1023	9	7642	7911			[2Fe-2S] binding domain [PF01799.23]
Contig_1023	10	7871	8140			2Fe-2S iron-sulfur cluster binding domain [PF00111.30]; 2Fe-2S iron-sulfur cluster binding domain [PF13510.9]; 2Fe-2S iron-sulfur cluster binding domain [PF13085.9]
Contig_1023	11	8328	8639
Contig_1024	1	150	1331			Outer membrane efflux protein [PF02321.21]
Contig_1024	2	1321	1623
Contig_1024	3	1848	2636			Barrel-sandwich domain of CusB or HlyD membrane-fusion [PF16576.8]
Contig_1024	4	2633	2824			AcrB/AcrD/AcrF family [PF00873.22]
Contig_1025	1	213	587	K09707	uncharacterized protein	ACT domain [PF13840.9]
Contig_1025	2	769	1119			phosphoenolpyruvate-dependent sugar phosphotransferase system, EIIA 1 [PF00358.23]
Contig_1025	3	1124	1474	K00537	arsenate reductase (glutaredoxin) [EC:1.20.4.1]	ArsC family [PF03960.18]
Contig_1025	4	1467	2525	K01439	succinyl-diaminopimelate desuccinylase [EC:3.5.1.18]	Peptidase family M20/M25/M40 [PF01546.31]; Peptidase dimerisation domain [PF07687.17]
Contig_1026	1	1	210
Contig_1026	2	264	533
Contig_1026	3	680	1117
Contig_1026	4	1056	1322
Contig_1026	5	1382	1690			pfkB family carbohydrate kinase [PF00294.27]
Contig_1026	6	1698	2000
Contig_1026	7	2527	3393			N-acylglucosamine 2-epimerase (GlcNAc 2-epimerase) [PF07221.14]; Glycosyl hydrolase family 76 [PF03663.17]
Contig_1026	8	3823	4443			Permease for cytosine/purines, uracil, thiamine, allantoin [PF02133.18]
Contig_1026	9	4593	4895
Contig_1026	10	4919	5461
Contig_1026	11	5645	6199			TonB-dependent Receptor Plug Domain [PF07715.18]
Contig_1026	12	6505	7785	K02014	iron complex outermembrane recepter protein	TonB dependent receptor [PF00593.27]
Contig_1027	1	89	1882	K03406	methyl-accepting chemotaxis protein	Methyl-accepting chemotaxis protein (MCP) signalling domain [PF00015.24]; Cache domain [PF02743.21]; Cache 3/Cache 2 fusion domain [PF17201.7]
Contig_1027	2	1978	2307	K07461	putative endonuclease	GIY-YIG catalytic domain [PF01541.27]
Contig_1027	3	2415	2774	K06186	outer membrane protein assembly factor BamE	SmpA / OmlA family [PF04355.16]
Contig_1027	4	2906	3229	K09801	uncharacterized protein	RnfH family Ubiquitin [PF03658.17]
Contig_1027	5	3226	3636	K18588	coenzyme Q-binding protein COQ10	Polyketide cyclase / dehydrase and lipid transport [PF03364.23]
Contig_1027	6	5190	5381
Contig_1028	1	2	901			PAS domain [PF13426.10]; PAS fold [PF08448.13]; Heme NO binding associated [PF07701.17]; PAS fold [PF00989.28]; PAS fold [PF08447.15]
Contig_1028	2	1108	1503
Contig_1028	3	1526	1954			Response regulator receiver domain [PF00072.27]
Contig_1028	4	1941	2408
Contig_1029	1	133	960	K02036	phosphate transport system ATP-binding protein [EC:7.3.2.1]	ABC transporter [PF00005.30]
Contig_1029	2	1007	1708	K02039	phosphate transport system protein	PhoU domain [PF01895.22]
Contig_1029	3	1859	2506	K07220	uncharacterized protein	Protein of unknown function DUF47 [PF01865.19]
Contig_1031	1	475	843
Contig_1031	2	1236	1595
Contig_1031	3	1717	1938
Contig_1031	4	1935	2321
Contig_1033	1	317	1096	K06177	tRNA pseudouridine32 synthase / 23S rRNA pseudouridine746 synthase [EC:5.4.99.28 5.4.99.29]	RNA pseudouridylate synthase [PF00849.25]
Contig_1033	2	1352	1969
Contig_1034	1	3	428	K06006	periplasmic protein CpxP/Spy	LTXXQ motif family protein [PF07813.15]
Contig_1034	2	612	887			Response regulator receiver domain [PF00072.27]
Contig_1034	3	759	1148			Response regulator receiver domain [PF00072.27]
Contig_1034	4	1332	1826	K06006	periplasmic protein CpxP/Spy	LTXXQ motif family protein [PF07813.15]; Heavy-metal resistance [PF13801.9]
Contig_1034	5	1894	2130	K09862	uncharacterized protein	DNA gyrase inhibitor YacG [PF03884.17]
Contig_1034	6	2246	2671
Contig_1035	1	1	540
Contig_1035	2	610	891			MnmE helical domain [PF12631.10]
Contig_1035	3	1053	1622
Contig_1035	4	1821	2360	K09912	uncharacterized protein	Uncharacterized protein conserved in bacteria (DUF2058) [PF09831.12]
Contig_1035	5	2544	2867			Cytochrome c [PF00034.24]; Cytochrome C oxidase, cbb3-type, subunit III [PF13442.9]
Contig_1035	6	3009	3149
Contig_1035	7	3137	3484			Class II Aldolase and Adducin N-terminal domain [PF00596.24]
Contig_1035	8	3433	3798			Class II Aldolase and Adducin N-terminal domain [PF00596.24]
Contig_1035	9	3825	4886	K01684	galactonate dehydratase [EC:4.2.1.6]	Enolase C-terminal domain-like [PF13378.9]; Mandelate racemase / muconate lactonizing enzyme, N-terminal domain [PF02746.19]
Contig_1036	1	94	585	K01749	hydroxymethylbilane synthase [EC:2.5.1.61]	Porphobilinogen deaminase, dipyromethane cofactor binding domain [PF01379.23]; Porphobilinogen deaminase, C-terminal domain [PF03900.18]
Contig_1036	2	586	1710	K01719	uroporphyrinogen-III synthase [EC:4.2.1.75]	Uroporphyrinogen-III synthase HemD [PF02602.18]
Contig_1036	3	1719	2426	K02496	uroporphyrin-III C-methyltransferase [EC:2.1.1.107]	HemX, putative uroporphyrinogen-III C-methyltransferase [PF04375.17]
Contig_1036	4	2423	2911			HemY protein N-terminus [PF07219.16]
Contig_1037	1	3	518			Fatty acid hydroxylase [PF04116.16]
Contig_1037	2	515	961
Contig_1037	3	1059	2063			Arabinose-binding domain of AraC transcription regulator, N-term [PF12625.10]; Helix-turn-helix domain [PF12833.10]
Contig_1037	4	2164	2937	K02030	polar amino acid transport system substrate-binding protein	Bacterial extracellular solute-binding proteins, family 3 [PF00497.23]
Contig_1037	5	3540	3941			Alginate lyase [PF08787.14]
Contig_1037	6	4079	4378			Alginate lyase [PF08787.14]
Contig_1037	7	4379	4813	K03574	8-oxo-dGTP diphosphatase [EC:3.6.1.55]	NUDIX domain [PF00293.31]
Contig_1037	8	4962	5585			Acetyl-coenzyme A synthetase N-terminus [PF16177.8]; AMP-binding enzyme [PF00501.31]
Contig_1037	9	5527	6042			AMP-binding enzyme [PF00501.31]
Contig_1037	10	6248	6490			AMP-binding enzyme [PF00501.31]
Contig_1038	1	37	429			Protein of unknown function (DUF3450) [PF11932.11]
Contig_1038	2	1524	1727	K03704	cold shock protein	'Cold-shock' DNA-binding domain [PF00313.25]
Contig_1038	3	2167	2379
Contig_104	1	2	391
Contig_104	2	921	1019
Contig_104	3	1323	2228	K03924	MoxR-like ATPase [EC:3.6.3.-]	ATPase family associated with various cellular activities (AAA) [PF07726.14]; AAA domain (dynein-related subfamily) [PF07728.17]; AAA lid domain [PF17863.4]; MoxR domain in the MoxR-vWA-beta-propeller ternary systems [PF20030.2]; Magnesium chelatase, subunit ChlI [PF01078.24]; MCM P-loop domain [PF00493.26]; Holliday junction DNA helicase RuvB P-loop domain [PF05496.15]
Contig_104	4	2450	2836
Contig_1041	1	1	717			Domain of unknown function (DUF1732) [PF08340.14]; YicC-like family, N-terminal region [PF03755.16]
Contig_1041	2	1329	2096	K02358	elongation factor Tu	Elongation factor Tu C-terminal domain [PF03143.20]; Elongation factor Tu domain 2 [PF03144.28]
Contig_1041	3	2234	2551
Contig_1041	4	2541	2726
Contig_1042	1	55	444
Contig_1042	2	384	1010
Contig_1042	3	1072	1746			Acyltransferase [PF01553.24]
Contig_1042	4	1697	1957
Contig_1042	5	1962	2699			RNA pseudouridylate synthase [PF00849.25]
Contig_1042	6	2817	4223	K04079	molecular chaperone HtpG	Hsp90 protein [PF00183.21]; Histidine kinase-, DNA gyrase B-, and HSP90-like ATPase [PF13589.9]
Contig_1042	7	4247	4402
Contig_1042	8	4366	4917			Hsp90 protein [PF00183.21]
Contig_1042	9	4930	5460
Contig_1043	1	278	1591	K19304	murein DD-endopeptidase [EC:3.4.24.-]	Csd3 second domain [PF19425.2]; Peptidase family M23 [PF01551.25]; Opacity-associated protein A LysM-like domain [PF04225.15]
Contig_1043	2	1903	2592	K01866	tyrosyl-tRNA synthetase [EC:6.1.1.1]	tRNA synthetases class I (W and Y) [PF00579.28]
Contig_1043	3	2432	3028			Arginine decarboxylase helical bundle domain [PF17810.4]
Contig_1045	1	26	478	K07090	uncharacterized protein	Sulfite exporter TauE/SafE [PF01925.22]
Contig_1045	2	466	2067	K22602	oxamate amidohydrolase [EC:3.5.1.126]	Gamma-glutamyltranspeptidase [PF01019.24]
Contig_1045	3	2184	2708
Contig_1045	4	2713	3273			Amidase [PF01425.24]
Contig_1045	5	3611	3937	K02553	regulator of ribonuclease activity A	Aldolase/RraA [PF03737.18]
Contig_1045	6	3907	4092
Contig_1045	7	4096	4635	K09017	TetR/AcrR family transcriptional regulator	YcdC-like protein, C-terminal region [PF08362.14]
Contig_1045	8	5197	6117
Contig_1045	9	6140	6343
Contig_1045	10	6370	6564
Contig_1045	11	6552	7073			PepSY-associated TM region [PF03929.19]
Contig_1045	12	7282	7608
Contig_1045	13	7878	8045
Contig_1046	1	35	295			Glutamate-cysteine ligase [PF04262.17]
Contig_1046	2	340	927			Glutamate-cysteine ligase [PF04262.17]
Contig_1046	3	1484	2596	K03406	methyl-accepting chemotaxis protein	PAS domain [PF13426.10]; PAS fold [PF00989.28]; PAS fold [PF08448.13]; PAS fold [PF08447.15]
Contig_1047	1	3	218
Contig_1047	2	308	754	K02413	flagellar protein FliJ	Flagellar FliJ protein [PF02050.19]
Contig_1047	3	754	1392			ATP synthase alpha/beta family, nucleotide-binding domain [PF00006.28]; T3SS EscN ATPase C-terminal domain [PF18269.4]
Contig_1047	4	1476	2087			ATP synthase alpha/beta family, nucleotide-binding domain [PF00006.28]; ATP synthase alpha/beta family, beta-barrel domain [PF02874.26]
Contig_1047	5	2106	2912	K02411	flagellar assembly protein FliH	Flagellar assembly protein FliH [PF02108.19]
Contig_1047	6	2916	3956	K02410	flagellar motor switch protein FliG	FliG C-terminal domain [PF01706.19]; FliG N-terminal domain [PF14842.9]; FliG middle domain [PF14841.9]
Contig_1047	7	3949	4755	K02409	flagellar M-ring protein FliF	Flagellar M-ring protein C-terminal [PF08345.14]
Contig_1048	1	213	1151			Homoserine dehydrogenase [PF00742.22]
Contig_1048	2	1216	1728			Penicillin binding protein transpeptidase domain [PF00905.25]
Contig_1048	3	1709	3601	K05366	penicillin-binding protein 1A [EC:2.4.1.129 3.4.16.4]	Transglycosylase [PF00912.25]; Penicillin binding protein transpeptidase domain [PF00905.25]; Penicillin-binding protein OB-like domain [PF17092.8]
Contig_1048	4	3873	4916	K02662	type IV pilus assembly protein PilM	Type IV pilus assembly protein PilM; [PF11104.11]; MreB/Mbl protein [PF06723.16]
Contig_1048	5	4904	5476	K02663	type IV pilus assembly protein PilN	Fimbrial assembly protein (PilN) [PF05137.16]
Contig_1048	6	5466	6071	K02664	type IV pilus assembly protein PilO	Pilus assembly protein, PilO [PF04350.16]
Contig_1048	7	6068	6607	K02665	type IV pilus assembly protein PilP	Pilus assembly protein, PilP [PF04351.16]
Contig_1048	8	6630	8084			Bacterial type II/III secretion system short domain [PF03958.20]
Contig_1049	1	132	830	K07181	c-di-GMP phosphodiesterase [EC:3.1.4.52]	HDOD domain [PF08668.15]
Contig_1049	2	833	1309	K03808	paraquat-inducible protein A	Paraquat-inducible protein A [PF04403.16]
Contig_1049	3	1513	1905
Contig_1049	4	2006	2365
Contig_1049	5	2466	3071
Contig_1051	1	42	1073			Alpha amylase, catalytic domain [PF00128.27]
Contig_1051	2	1169	1861			Alpha amylase, catalytic domain [PF00128.27]; Glycogen debranching enzyme, glucanotransferase domain [PF14701.9]
Contig_1051	3	1953	2507			Cyclo-malto-dextrinase C-terminal domain [PF10438.12]
Contig_1052	1	155	403	K09984	uncharacterized protein	Protein of unknown function (DUF1272) [PF06906.14]
Contig_1052	2	448	750
Contig_1052	3	880	1293
Contig_1052	4	1355	2164			Peptidase family M28 [PF04389.20]
Contig_1052	5	2179	2445
Contig_1053	1	52	1491	K16211	maltose/moltooligosaccharide transporter	MFS/sugar transport protein [PF13347.9]; Major Facilitator Superfamily [PF07690.19]; PUCC protein [PF03209.18]
Contig_1053	2	1502	1717
Contig_1053	3	2410	2595
Contig_1054	1	117	362
Contig_1054	2	2383	2778			pfkB family carbohydrate kinase [PF00294.27]
Contig_1055	1	1	198
Contig_1055	2	1295	1510
Contig_1056	1	325	969
Contig_1056	2	1105	1455			Protein of unknown function (DUF2750) [PF11042.11]
Contig_1056	3	1473	2075			Glutathione S-transferase, N-terminal domain [PF13417.9]; Glutathione S-transferase, N-terminal domain [PF02798.23]; Glutathione S-transferase, N-terminal domain [PF13409.9]
Contig_1056	4	2116	2397			PPIC-type PPIASE domain [PF13616.9]; PPIC-type PPIASE domain [PF00639.24]; PPIC-type PPIASE domain [PF13145.9]
Contig_1056	5	2483	2686	K00432	glutathione peroxidase [EC:1.11.1.9]
Contig_1056	6	2707	3030	K00432	glutathione peroxidase [EC:1.11.1.9]	Glutathione peroxidase [PF00255.22]
Contig_1056	7	3138	3314			Acetyltransferase (GNAT) domain [PF13420.10]
Contig_1056	8	3438	3683
Contig_1056	9	3763	3912
Contig_1057	1	3	149
Contig_1057	2	164	1024	K10716	voltage-gated potassium channel	Ion transport protein [PF00520.34]; Ion channel [PF07885.19]
Contig_1057	3	1080	1301
Contig_1057	4	1364	1867			Redoxin [PF08534.13]; AhpC/TSA family [PF00578.24]; Thioredoxin-like domain [PF13098.9]; Thioredoxin-like [PF13905.9]; F plasmid transfer operon protein [PF13728.9]; Thioredoxin [PF00085.23]; Thioredoxin-like [PF13899.9]
Contig_1057	5	1869	2870			Arabinose-binding domain of AraC transcription regulator, N-term [PF12625.10]; Helix-turn-helix domain [PF12833.10]
Contig_1057	6	2877	3773			Diguanylate cyclase, GGDEF domain [PF00990.24]
Contig_1057	7	4071	4754			TonB-dependent Receptor Plug Domain [PF07715.18]
Contig_1057	8	4880	4984
Contig_1058	1	369	791			FAD binding domain in molybdopterin dehydrogenase [PF00941.24]
Contig_1058	2	1003	1746			SapC [PF07277.14]
Contig_1058	3	1923	4145			TonB dependent receptor [PF00593.27]; Outer membrane protein beta-barrel family [PF14905.9]
Contig_1058	4	4115	5056	K01937	CTP synthase [EC:6.3.4.2]	CTP synthase N-terminus [PF06418.17]
Contig_1059	1	80	895
Contig_1059	2	931	1296
Contig_1059	3	1342	2499			Conserved region in glutamate synthase [PF01645.20]; Aldehyde dehydrogenase family [PF00171.25]
Contig_1059	4	2496	2858			Arginine N-succinyltransferase beta subunit [PF04958.15]
Contig_1060	1	1	138
Contig_1060	2	135	266
Contig_1060	3	710	1201
Contig_1060	4	1207	1515
Contig_1060	5	1606	2343	K02170	pimeloyl-[acyl-carrier protein] methyl ester esterase [EC:3.1.1.85]	Serine aminopeptidase, S33 [PF12146.11]; alpha/beta hydrolase fold [PF00561.23]; Alpha/beta hydrolase family [PF12697.10]
Contig_1060	6	2418	2933	K02242	competence protein ComFC	Double zinc ribbon domain [PF18912.3]
Contig_1060	7	3105	3380
Contig_1061	1	3	920	K07391	magnesium chelatase family protein	Magnesium chelatase, subunit ChlI [PF01078.24]; Magnesium chelatase, subunit ChlI C-terminal [PF13335.9]; MCM P-loop domain [PF00493.26]; AAA domain (dynein-related subfamily) [PF07728.17]; Sigma-54 interaction domain [PF00158.29]; Holliday junction DNA helicase RuvB P-loop domain [PF05496.15]; AAA domain (Cdc48 subfamily) [PF07724.17]; MoxR domain in the MoxR-vWA-beta-propeller ternary systems […
Contig_1061	2	917	1621			Transcriptional regulatory protein, C terminal [PF00486.31]; Response regulator receiver domain [PF00072.27]
Contig_1061	3	1838	2599			Prolyl oligopeptidase family [PF00326.24]; Dienelactone hydrolase family [PF01738.21]; BAAT / Acyl-CoA thioester hydrolase C terminal [PF08840.14]; BD-FAE [PF20434.1]; Phospholipase/Carboxylesterase [PF02230.19]; Acetyl xylan esterase (AXE1) [PF05448.15]; Serine aminopeptidase, S33 [PF12146.11]
Contig_1061	4	2709	3218
Contig_1062	1	3	284
Contig_1062	2	395	874			Arginase family [PF00491.24]
Contig_1062	3	861	1358
Contig_1062	4	1355	2440			EAL domain [PF00563.23]
Contig_1062	5	3160	4407	K01468	imidazolonepropionase [EC:3.5.2.7]	Amidohydrolase family [PF01979.23]; Amidohydrolase family [PF07969.14]
Contig_1062	6	4527	5234	K05836	GntR family transcriptional regulator, histidine utilization repressor	Bacterial regulatory proteins, gntR family [PF00392.24]
Contig_1062	7	5300	5782			Urocanase N-terminal domain [PF17391.5]; Urocanase Rossmann-like domain [PF01175.21]
Contig_1062	8	5754	5999			Urocanase Rossmann-like domain [PF01175.21]
Contig_1062	9	6029	6139
Contig_1062	10	6335	6484
Contig_1063	1	2	574
Contig_1063	2	769	1218			TQO small subunit DoxD [PF04173.16]
Contig_1063	3	1339	1995			Putative DNA-binding domain [PF09836.12]
Contig_1063	4	1979	2164			Putative DNA-binding domain [PF09836.12]
Contig_1063	5	2164	2580	K09930	uncharacterized protein	Protein of unknown function (DUF692) [PF05114.16]
Contig_1064	1	3	2489	K08300	ribonuclease E [EC:3.1.26.12]	Ribonuclease E/G family [PF10150.12]; S1 RNA binding domain [PF00575.26]
Contig_1064	2	3359	4015			RNA pseudouridylate synthase [PF00849.25]
Contig_1064	3	3954	4220
Contig_1064	4	4217	4699			Haloacid dehalogenase-like hydrolase [PF13419.9]
Contig_1064	5	4666	4878			HAD-hyrolase-like [PF13242.9]; Haloacid dehalogenase-like hydrolase [PF13419.9]
Contig_1064	6	5016	5486			Maf-like protein [PF02545.17]
Contig_1067	1	111	476
Contig_1067	2	513	1433	K09973	uncharacterized protein	TraB/PrgY/gumN family [PF01963.20]
Contig_1067	3	1549	2553	K01867	tryptophanyl-tRNA synthetase [EC:6.1.1.2]	tRNA synthetases class I (W and Y) [PF00579.28]
Contig_1067	4	2586	3251	K01091	phosphoglycolate phosphatase [EC:3.1.3.18]	Haloacid dehalogenase-like hydrolase [PF13419.9]; haloacid dehalogenase-like hydrolase [PF00702.29]; HAD-hyrolase-like [PF13242.9]
Contig_1067	5	3251	3826	K01783	ribulose-phosphate 3-epimerase [EC:5.1.3.1]	Ribulose-phosphate 3 epimerase family [PF00834.22]
Contig_1070	1	311	1147	K05896	segregation and condensation protein A	Segregation and condensation protein ScpA [PF02616.17]
Contig_1070	2	1154	1774	K07566	L-threonylcarbamoyladenylate synthase [EC:2.7.7.87]	Telomere recombination [PF01300.21]
Contig_1070	3	1771	2625	K07053	3',5'-nucleoside bisphosphate phosphatase [EC:3.1.3.97]	PHP domain [PF02811.22]
Contig_1071	1	2	418
Contig_1071	2	459	1469	K01914	aspartate--ammonia ligase [EC:6.3.1.1]	Aspartate-ammonia ligase [PF03590.18]
Contig_1071	3	1652	2110	K03718	Lrp/AsnC family transcriptional regulator, regulator for asnA, asnC and gidA	Lrp/AsnC ligand binding domain [PF01037.24]; Winged helix-turn-helix DNA-binding [PF13412.9]
Contig_1071	4	2152	2547	K00556	tRNA (guanosine-2'-O-)-methyltransferase [EC:2.1.1.34]	SpoU rRNA Methylase family [PF00588.22]
Contig_1071	5	2577	2825			SpoU, rRNA methylase, C-terminal [PF12105.11]
Contig_1071	6	2895	3233
Contig_1071	7	3408	3818			Transposase zinc-binding domain [PF14319.9]
Contig_1074	1	90	425			Nicotinamide phosphoribosyltransferase, N-terminal domain [PF18127.4]
Contig_1074	2	445	1707	K03462	nicotinamide phosphoribosyltransferase [EC:2.4.2.12]	Nicotinate phosphoribosyltransferase (NAPRTase) family [PF04095.19]
Contig_1074	3	1790	2704
Contig_1075	1	216	392
Contig_1075	2	839	1633	K06996	uncharacterized protein	Glyoxalase-like domain [PF18029.4]; Glyoxalase/Bleomycin resistance protein/Dioxygenase superfamily [PF00903.28]
Contig_1075	3	2854	3774	K01729	poly(beta-D-mannuronate) lyase [EC:4.2.2.3]	Chondroitinase B [PF14592.9]
Contig_1076	1	1	513
Contig_1076	2	689	1147			Acetyltransferase (GNAT) domain [PF13673.10]; Acetyltransferase (GNAT) domain [PF13508.10]; Acetyltransferase (GNAT) family [PF00583.28]
Contig_1076	3	1271	1450
Contig_1076	4	1492	1953			short chain dehydrogenase [PF00106.28]; Enoyl-(Acyl carrier protein) reductase [PF13561.9]; KR domain [PF08659.13]; NAD dependent epimerase/dehydratase family [PF01370.24]
Contig_1076	5	2002	2232
Contig_1076	6	2177	2545
Contig_1077	1	3	608	K01845	glutamate-1-semialdehyde 2,1-aminomutase [EC:5.4.3.8]	Aminotransferase class-III [PF00202.24]
Contig_1077	2	642	1571	K00609	aspartate carbamoyltransferase catalytic subunit [EC:2.1.3.2]	Aspartate/ornithine carbamoyltransferase, carbamoyl-P binding domain [PF02729.24]; Aspartate/ornithine carbamoyltransferase, Asp/Orn binding domain [PF00185.27]
Contig_1077	3	1514	1657
Contig_1077	4	1772	2206	K08973	protoporphyrinogen IX oxidase [EC:1.3.99.-]	Uncharacterised protein family (UPF0093) [PF03653.16]
Contig_1077	5	2222	2812
Contig_1077	6	3273	3986
Contig_1077	7	3996	4595	K01807	ribose 5-phosphate isomerase A [EC:5.3.1.6]	Ribose 5-phosphate isomerase A (phosphoriboisomerase A) [PF06026.17]
Contig_1078	1	617	1045			Response regulator receiver domain [PF00072.27]
Contig_1078	2	1021	1653
Contig_1078	3	1909	2172	K03674	glutaredoxin 1	Glutaredoxin [PF00462.27]
Contig_1078	4	2333	4177	K05592	ATP-dependent RNA helicase DeaD [EC:3.6.4.13]	DEAD/DEAH box helicase [PF00270.32]; Helicase conserved C-terminal domain [PF00271.34]; DbpA RNA binding domain [PF03880.18]; Type III restriction enzyme, res subunit [PF04851.18]
Contig_1078	5	4814	5128
Contig_1078	6	5636	7489	K05592	ATP-dependent RNA helicase DeaD [EC:3.6.4.13]	DEAD/DEAH box helicase [PF00270.32]; Helicase conserved C-terminal domain [PF00271.34]; DbpA RNA binding domain [PF03880.18]; Type III restriction enzyme, res subunit [PF04851.18]
Contig_1078	7	7650	7913	K03674	glutaredoxin 1	Glutaredoxin [PF00462.27]
Contig_1078	8	8170	8802
Contig_1078	9	8772	9206			Response regulator receiver domain [PF00072.27]
Contig_1079	1	3	194
Contig_1079	2	262	594
Contig_1079	3	468	749
Contig_1079	4	899	1090			HAD superfamily, subfamily IIIB (Acid phosphatase) [PF03767.17]
Contig_1079	5	1117	1221
Contig_1079	6	1420	1680
Contig_1079	7	1653	2105
Contig_1079	8	2217	3128	K09007	GTP cyclohydrolase IB [EC:3.5.4.16]	Type I GTP cyclohydrolase folE2 [PF02649.17]
Contig_1079	9	3382	4035
Contig_1079	10	4044	4478			Amidohydrolase family [PF01979.23]
Contig_1079	11	4754	5062			Protein of unknown function (DUF2796) [PF10986.11]
Contig_1079	12	5749	5964
Contig_1079	13	6213	6662
Contig_1079	14	6919	7311
Contig_1079	15	7685	8935			Diguanylate cyclase, GGDEF domain [PF00990.24]; Cache domain [PF02743.21]; Cation efflux system protein CusB domain 1 [PF00529.23]
Contig_108	1	887	1018
Contig_108	2	1751	2044
Contig_108	3	2457	2747
Contig_1080	1	2	334			AcrB/AcrD/AcrF family [PF00873.22]
Contig_1080	2	394	1104			Barrel-sandwich domain of CusB or HlyD membrane-fusion [PF16576.8]
Contig_1080	3	1299	1514
Contig_1080	4	1864	2934			Transporter associated domain [PF03471.20]; Cyclin M transmembrane N-terminal domain [PF01595.23]
Contig_1080	5	2931	3107			Cyclin M transmembrane N-terminal domain [PF01595.23]
Contig_1080	6	3244	3942
Contig_1080	7	4072	4389			Arginase family [PF00491.24]
Contig_1081	1	442	1101			PilZ domain [PF07238.17]
Contig_1081	2	1134	2585	K03498	trk/ktr system potassium uptake protein	Cation transport protein [PF02386.19]
Contig_1081	3	2682	3128			Uncharacterized protein family UPF0029 [PF01205.22]
Contig_1081	4	3383	3577
Contig_1081	5	3523	4704			Metallopeptidase family M24 [PF00557.27]
Contig_1081	6	4819	5640	K08309	soluble lytic murein transglycosylase [EC:4.2.2.-]	Transglycosylase SLT domain [PF01464.23]; Soluble lytic murein transglycosylase L domain [PF14718.9]
Contig_1081	7	5628	6611			Cucumovirus coat protein [PF00760.21]
Contig_1081	8	6571	6702
Contig_1081	9	6922	7584
Contig_1082	1	3	74
Contig_1082	2	790	2112	K03308	neurotransmitter:Na+ symporter, NSS family	Sodium:neurotransmitter symporter family [PF00209.21]
Contig_1082	3	2254	2571
Contig_1084	1	41	490
Contig_1084	2	710	1516	K01575	acetolactate decarboxylase [EC:4.1.1.5]	Alpha-acetolactate decarboxylase [PF03306.16]
Contig_1084	3	1603	2235			Antibiotic biosynthesis monooxygenase [PF03992.19]
Contig_1084	4	2292	2495
Contig_1084	5	2470	2961	K10679	nitroreductase / dihydropteridine reductase [EC:1.-.-.- 1.5.1.34]	Nitroreductase family [PF00881.27]; Putative TM nitroreductase [PF14512.9]
Contig_1084	6	4874	6235			Histidine kinase-, DNA gyrase B-, and HSP90-like ATPase [PF02518.29]; His Kinase A (phospho-acceptor) domain [PF00512.28]
Contig_1085	1	280	468
Contig_1085	2	840	1118			ABC transporter [PF00005.30]
Contig_1085	3	1834	2574			Response regulator receiver domain [PF00072.27]
Contig_1085	4	2846	3922			Response regulator receiver domain [PF00072.27]
Contig_1085	5	4137	4970			His Kinase A (phospho-acceptor) domain [PF00512.28]
Contig_1086	1	42	458
Contig_1086	2	813	1070
Contig_1086	3	1274	1573			Protein of unknown function (DUF4235) [PF14019.9]
Contig_1086	4	1903	2865	K18235	virginiamycin B lyase [EC:4.2.99.-]	SMP-30/Gluconolactonase/LRE-like region [PF08450.15]
Contig_1086	5	2813	3136
Contig_1086	6	3362	3856			Heat induced stress protein YflT domain [PF11181.11]
Contig_1086	7	4706	5278	K04565	superoxide dismutase, Cu-Zn family [EC:1.15.1.1]	Copper/zinc superoxide dismutase (SODC) [PF00080.23]
Contig_1086	8	5295	5528	K06197	cation transport regulator	ChaB [PF06150.15]
Contig_1086	9	5653	5976
Contig_1087	1	36	1079			YidC periplasmic domain [PF14849.9]
Contig_1087	2	1088	1405	K08998	uncharacterized protein	Putative membrane protein insertion efficiency factor [PF01809.21]
Contig_1087	3	1493	1654
Contig_1087	4	2533	3963	K02313	chromosomal replication initiator protein	Bacterial dnaA protein [PF00308.21]; Bacterial dnaA protein helix-turn-helix [PF08299.14]; DnaA N-terminal domain [PF11638.11]; IstB-like ATP binding protein [PF01695.20]
Contig_1087	5	3977	5101	K02338	DNA polymerase III subunit beta [EC:2.7.7.7]	DNA polymerase III beta subunit, C-terminal domain [PF02768.18]; DNA polymerase III beta subunit, N-terminal domain [PF00712.22]; DNA polymerase III beta subunit, central domain [PF02767.19]
Contig_1087	6	5067	5309			Polysaccharide biosynthesis protein [PF02719.18]
Contig_1088	1	110	541	K01079	phosphoserine phosphatase [EC:3.1.3.3]	haloacid dehalogenase-like hydrolase [PF12710.10]; haloacid dehalogenase-like hydrolase [PF08282.15]; Haloacid dehalogenase-like hydrolase [PF13419.9]; haloacid dehalogenase-like hydrolase [PF00702.29]
Contig_1088	2	562	3024
Contig_1088	3	3403	3615			Rubredoxin metal binding domain [PF18073.4]
Contig_1088	4	3815	4090
Contig_1089	1	2	571			short chain dehydrogenase [PF00106.28]; Enoyl-(Acyl carrier protein) reductase [PF13561.9]; KR domain [PF08659.13]; NAD dependent epimerase/dehydratase family [PF01370.24]
Contig_1089	2	583	1509	K00645	[acyl-carrier-protein] S-malonyltransferase [EC:2.3.1.39]	Acyl transferase domain [PF00698.24]
Contig_1089	3	1562	1759			Fatty acid synthesis protein [PF02504.18]
Contig_1089	4	1756	2340	K03621	phosphate acyltransferase [EC:2.3.1.274]	Fatty acid synthesis protein [PF02504.18]
Contig_1089	5	2791	3315	K07040	DUF177 domain-containing protein	Large ribosomal RNA subunit accumulation protein YceD [PF02620.20]
Contig_1089	6	3447	3917			Maf-like protein [PF02545.17]
Contig_109	1	1	852
Contig_109	2	842	1642
Contig_109	3	2088	2513
Contig_109	4	2522	3460			Type II/IV secretion system protein [PF00437.23]
Contig_109	5	3450	4310
Contig_1090	1	33	275
Contig_1090	2	326	745
Contig_1090	3	1189	1791			Bacterial regulatory proteins, tetR family [PF00440.26]; Tetracyclin repressor-like, C-terminal domain [PF16925.8]
Contig_1090	4	1988	2893	K01563	haloalkane dehalogenase [EC:3.8.1.5]	alpha/beta hydrolase fold [PF00561.23]; Serine aminopeptidase, S33 [PF12146.11]; Alpha/beta hydrolase of unknown function (DUF1057) [PF06342.15]; Alpha/beta hydrolase family [PF12697.10]
Contig_1090	5	2990	3334			short chain dehydrogenase [PF00106.28]
Contig_1092	1	1	480			Protein of unknown function (DUF1275) [PF06912.14]
Contig_1092	2	674	1228			Bacterial extracellular solute-binding proteins, family 3 [PF00497.23]; Ligated ion channel L-glutamate- and glycine-binding site [PF10613.12]
Contig_1092	3	1646	2008
Contig_1092	4	2088	2492
Contig_1092	5	2519	3109			Endonuclease/Exonuclease/phosphatase family [PF03372.26]
Contig_1092	6	3204	3989	K07486	transposase	Transposase [PF01548.20]
Contig_1094	1	2	616	K02238	competence protein ComEC	Competence protein [PF03772.19]
Contig_1094	2	929	1435	K09928	uncharacterized protein	Uncharacterized protein conserved in bacteria (DUF2062) [PF09835.12]
Contig_1094	3	1554	2108			Protein of unknown function (DUF3466) [PF11949.11]
Contig_1094	4	2180	2482			Protein of unknown function (DUF3466) [PF11949.11]
Contig_1098	1	2	79
Contig_1098	2	346	2223	K16092	vitamin B12 transporter	TonB dependent receptor [PF00593.27]; TonB-dependent Receptor Plug Domain [PF07715.18]; Outer membrane protein beta-barrel family [PF14905.9]
Contig_1098	3	2472	2738
Contig_1098	4	2785	2886
Contig_1098	5	2974	3222			Rnf-Nqr subunit, membrane protein [PF02508.17]
Contig_1098	6	3215	3619			Rnf-Nqr subunit, membrane protein [PF02508.17]
Contig_1098	7	3990	4487
Contig_1098	8	4514	4768
Contig_1099	1	3	245	K03111	single-strand DNA-binding protein	Single-strand binding protein family [PF00436.28]
Contig_1099	2	266	1633			Major Facilitator Superfamily [PF07690.19]; Fungal trichothecene efflux pump (TRI12) [PF06609.16]; Sugar (and other) transporter [PF00083.27]
Contig_1099	3	1796	2839	K03701	excinuclease ABC subunit A	UvrA interaction domain [PF17760.4]; UvrA DNA-binding domain [PF17755.4]
Contig_11	1	3	77
Contig_11	2	332	1675			Metallopeptidase family M24 [PF00557.27]
Contig_11	3	1729	2541			S-adenosylmethionine decarboxylase [PF02675.18]
Contig_11	4	2630	2761
Contig_1100	1	2	163
Contig_1100	2	141	671			Cys/Met metabolism PLP-dependent enzyme [PF01053.23]
Contig_1100	3	813	1214
Contig_1100	4	1241	1639
Contig_1100	5	1636	2544			ABC transporter [PF00005.30]
Contig_1100	6	2544	2957			Bacterial PH domain [PF08000.14]
Contig_1101	1	2	691
Contig_1101	2	836	1639
Contig_1101	3	1647	2513			Tripartite ATP-independent periplasmic transporter, DctM component [PF06808.15]
Contig_1104	1	385	891
Contig_1104	2	1271	1429			Proteolipid membrane potential modulator [PF01679.20]
Contig_1104	3	1502	2068	K04065	hyperosmotically inducible periplasmic protein	BON domain [PF04972.20]
Contig_1104	4	2397	2900			Cell wall-active antibiotics response 4TMS YvqF [PF09922.12]
Contig_1105	1	2	1405			Radical SAM N-terminal [PF08497.13]; Domain of unknown function (DUF3362) [PF11842.11]
Contig_1105	2	1594	2145			Redoxin [PF08534.13]; AhpC/TSA family [PF00578.24]; Thioredoxin-like [PF13905.9]; Thioredoxin [PF00085.23]; SCO1/SenC [PF02630.17]; F plasmid transfer operon protein [PF13728.9]; Thioredoxin-like domain [PF13098.9]
Contig_1105	3	2202	3371	K06213	magnesium transporter	Divalent cation transporter [PF01769.19]; MgtE intracellular N domain [PF03448.20]
Contig_1105	4	3326	3559
Contig_1105	5	3685	3957	K08485	phosphocarrier protein NPr	PTS HPr component phosphorylation site [PF00381.22]
Contig_1105	6	4893	5147
Contig_1105	7	5401	5577
Contig_1105	8	5600	5989
Contig_1106	1	1996	2274
Contig_1106	2	2322	2456
Contig_1108	1	162	692
Contig_1108	2	1241	1801			Mechanosensitive ion channel [PF00924.21]
Contig_1108	3	1856	1999
Contig_1108	4	2065	2634			PmbA/TldA metallopeptidase C-terminal domain [PF19289.2]
Contig_1108	5	2766	3095	K02386	flagellar basal body P-ring formation protein FlgA	Chaperone for flagella basal body P-ring formation [PF13144.9]
Contig_1108	6	3215	3535	K02398	negative regulator of flagellin synthesis FlgM	Anti-sigma-28 factor, FlgM [PF04316.16]
Contig_1108	7	3528	3959	K02399	flagellar biosynthesis protein FlgN	FlgN protein [PF05130.15]
Contig_1109	1	274	2481	K21023	diguanylate cyclase [EC:2.7.7.65]	EAL domain [PF00563.23]; Diguanylate cyclase, GGDEF domain [PF00990.24]; Response regulator receiver domain [PF00072.27]; PAS domain [PF13426.10]; PAS fold [PF00989.28]; Cation efflux system protein CusB domain 1 [PF00529.23]; PAS fold [PF08448.13]
Contig_1109	2	2560	2814
Contig_111	1	2	241
Contig_111	2	291	1130			Amidohydrolase [PF04909.17]
Contig_111	3	1155	1883	K18335	2-keto-3-deoxy-L-fuconate dehydrogenase [EC:1.1.1.-]	Enoyl-(Acyl carrier protein) reductase [PF13561.9]; short chain dehydrogenase [PF00106.28]
Contig_111	4	2304	2576			DprA winged helix domain [PF17782.4]
Contig_1110	1	2	2155	K19170	DNA sulfur modification protein DndC	Phosphoadenosine phosphosulfate reductase family [PF01507.22]; dTDP-4-dehydrorhamnose 3,5-epimerase [PF00908.20]
Contig_1110	2	2344	2664
Contig_1110	3	2697	2828
Contig_1110	4	2825	2947
Contig_1110	5	3463	3654
Contig_1111	1	3	965	K01735	3-dehydroquinate synthase [EC:4.2.3.4]	3-dehydroquinate synthase [PF01761.23]; Iron-containing alcohol dehydrogenase [PF13685.9]; Iron-containing alcohol dehydrogenase [PF00465.22]
Contig_1111	2	966	2279	K03112	DamX protein	NB-ARC domain [PF00931.25]
Contig_1111	3	2362	2985	K06223	DNA adenine methylase [EC:2.1.1.72]	D12 class N6 adenine-specific DNA methyltransferase [PF02086.18]
Contig_1111	4	3009	3218
Contig_1112	1	129	659	K03612	H+/Na+-translocating ferredoxin:NAD+ oxidoreductase subunit G	FMN-binding domain [PF04205.17]
Contig_1112	2	656	1525	K03614	H+/Na+-translocating ferredoxin:NAD+ oxidoreductase subunit D [EC:7.1.1.11 7.2.1.2]	NQR2, RnfD, RnfE family [PF03116.18]
Contig_1112	3	1744	2106
Contig_1112	4	2063	2260
Contig_1112	5	2520	4295	K03615	H+/Na+-translocating ferredoxin:NAD+ oxidoreductase subunit C [EC:7.1.1.11 7.2.1.2]	Respiratory-chain NADH dehydrogenase 51 Kd subunit [PF01512.20]; RnfC Barrel sandwich hybrid domain [PF13375.9]; 4Fe-4S dicluster domain [PF12838.10]; 4Fe-4S dicluster domain [PF13183.9]; 4Fe-4S dicluster domain [PF13534.9]; 4Fe-4S dicluster domain [PF13187.9]; 4Fe-4S dicluster domain [PF14697.9]; 4Fe-4S double cluster binding domain [PF13484.9]
Contig_1113	1	3	287			Pyridine nucleotide-disulphide oxidoreductase, dimerisation domain [PF02852.25]
Contig_1113	2	417	668			DTW domain [PF03942.18]
Contig_1113	3	733	855			DTW domain [PF03942.18]
Contig_1113	4	852	1097			DTW domain [PF03942.18]
Contig_1113	5	1110	1397
Contig_1114	1	44	865
Contig_1114	2	1150	2478
Contig_1114	3	2524	2916	K03832	periplasmic protein TonB	Gram-negative bacterial TonB protein C-terminal [PF03544.17]
Contig_1114	4	3138	3548	K03559	biopolymer transport protein ExbD	Biopolymer transport protein ExbD/TolR [PF02472.19]
Contig_1114	5	3603	4130	K03561	biopolymer transport protein ExbB	MotA/TolQ/ExbB proton channel family [PF01618.19]
Contig_1114	6	4134	4331
Contig_1115	1	88	906
Contig_1115	2	1915	2370
Contig_1115	3	2801	3661			5'-3' exonuclease, N-terminal resolvase-like domain [PF02739.19]; 5'-3' exonuclease, C-terminal SAM fold [PF01367.23]
Contig_1116	1	209	664			FecCD transport family [PF01032.21]
Contig_1116	2	661	1449	K02013	iron complex transport system ATP-binding protein [EC:7.2.2.-]	ABC transporter [PF00005.30]
Contig_1116	3	1446	1793	K07226	heme oxygenase (biliverdin-IX-beta and delta-forming) [EC:1.14.99.58]	Pyridoxamine 5'-phosphate oxidase [PF13883.9]; Pyridoxamine 5'-phosphate oxidase [PF01243.23]
Contig_1117	1	2	709	K03544	ATP-dependent Clp protease ATP-binding subunit ClpX	AAA domain (Cdc48 subfamily) [PF07724.17]; C-terminal, D2-small domain, of ClpB protein [PF10431.12]
Contig_1117	2	861	2420			ATP-dependent protease La (LON) substrate-binding domain [PF02190.19]; AAA domain (dynein-related subfamily) [PF07728.17]; ATPase family associated with various cellular activities (AAA) [PF00004.32]; AAA domain (Cdc48 subfamily) [PF07724.17]; ATPase family associated with various cellular activities (AAA) [PF07726.14]
Contig_1117	3	2563	3246			Lon protease (S16) C-terminal proteolytic domain [PF05362.16]; Subunit ChlI of Mg-chelatase [PF13541.9]
Contig_1117	4	3414	3704	K03530	DNA-binding protein HU-beta	Bacterial DNA-binding protein [PF00216.24]
Contig_1117	5	3874	4785	K03770	peptidyl-prolyl cis-trans isomerase D [EC:5.2.1.8]	SurA N-terminal domain [PF13624.9]; SurA N-terminal domain [PF13623.9]; SurA N-terminal domain [PF09312.14]
Contig_1117	6	4894	5319
Contig_1118	1	282	509
Contig_1118	2	641	1237	K03924	MoxR-like ATPase [EC:3.6.3.-]	ATPase family associated with various cellular activities (AAA) [PF07726.14]; AAA lid domain [PF17863.4]
Contig_1118	3	1241	2185			Protein of unknown function DUF58 [PF01882.21]
Contig_1118	4	2188	2622			Domain of unknown function (DUF4381) [PF14316.9]
Contig_1118	5	2615	3601	K07114	Ca-activated chloride channel homolog	von Willebrand factor type A domain [PF00092.31]; von Willebrand factor type A domain [PF13519.9]; von Willebrand factor type A domain [PF13768.9]
Contig_1118	6	3601	3708
Contig_1118	7	3735	5543			von Willebrand factor type A domain [PF13519.9]; von Willebrand factor type A domain [PF13768.9]
Contig_1118	8	5537	5683
Contig_1119	1	3	233
Contig_1119	2	260	427
Contig_1119	3	521	1441	K03832	periplasmic protein TonB	Gram-negative bacterial TonB protein C-terminal [PF03544.17]
Contig_1119	4	1380	1649
Contig_1119	5	1889	2512			GTP cyclohydrolase II [PF00925.23]
Contig_1119	6	2593	3381
Contig_1119	7	3381	3833	K03565	regulatory protein	RecX family [PF02631.19]
Contig_1119	8	3853	4428	K01872	alanyl-tRNA synthetase [EC:6.1.1.7]	tRNA synthetases class II (A) [PF01411.22]
Contig_1120	1	141	395			Bacterial regulatory protein, Fis family [PF02954.22]
Contig_1120	2	410	619
Contig_1120	3	658	2142			Histidine kinase-, DNA gyrase B-, and HSP90-like ATPase [PF02518.29]; CHASE3 domain [PF05227.16]; His Kinase A (phospho-acceptor) domain [PF00512.28]
Contig_1120	4	2179	2604			Response regulator receiver domain [PF00072.27]
Contig_1120	5	2615	3733			Histidine kinase-, DNA gyrase B-, and HSP90-like ATPase [PF02518.29]; Response regulator receiver domain [PF00072.27]; His Kinase A (phospho-acceptor) domain [PF00512.28]
Contig_1120	6	3690	4583			Response regulator receiver domain [PF00072.27]
Contig_1121	1	3	875			Sigma-70, non-essential region [PF04546.16]; Sigma-70 factor, region 1.2 [PF00140.23]
Contig_1121	2	848	1558	K03086	RNA polymerase primary sigma factor	Sigma-70 region 3 [PF04539.19]; Sigma-70, region 4 [PF04545.19]; Sigma-70 region 2 [PF04542.17]
Contig_1121	3	1626	2507	K02687	ribosomal protein L11 methyltransferase [EC:2.1.1.-]	Ribosomal protein L11 methyltransferase (PrmA) [PF06325.16]; Methyltransferase small domain [PF05175.17]; Methyltransferase domain [PF13847.9]; Conserved hypothetical protein 95 [PF03602.18]; Methyltransferase domain [PF13489.9]; Met-10+ like-protein [PF02475.19]; Methyltransferase domain [PF08241.15]; Methyltransferase domain [PF13649.9]; tRNA (Uracil-5-)-methyltransferase [PF05958.14]; Protein …
Contig_1121	4	2837	3103			Dihydrouridine synthase (Dus) [PF01207.20]
Contig_1121	5	3100	3759	K05540	tRNA-dihydrouridine synthase B [EC:1.-.-.-]	Dihydrouridine synthase (Dus) [PF01207.20]; NADH:flavin oxidoreductase / NADH oxidase family [PF00724.23]; Histidine biosynthesis protein [PF00977.24]
Contig_1121	6	3910	4068			Bacterial regulatory protein, Fis family [PF02954.22]; Phage NinH protein [PF06322.14]
Contig_1121	7	4259	4618	K00602	phosphoribosylaminoimidazolecarboxamide formyltransferase / IMP cyclohydrolase [EC:2.1.2.3 3.5.4.10]	MGS-like domain [PF02142.25]
Contig_1122	1	178	633			Ribosomal S4P (gammaproteobacterial) [PF11993.11]
Contig_1122	2	883	1185			Family of unknown function (DUF6172) [PF19669.2]
Contig_1122	3	1377	2294	K02488	two-component system, cell cycle response regulator [EC:2.7.7.65]	Diguanylate cyclase, GGDEF domain [PF00990.24]; Response regulator receiver domain [PF00072.27]; Cation efflux system protein CusB domain 1 [PF00529.23]
Contig_1123	1	1	603			ACT domain [PF13840.9]
Contig_1123	2	691	1395	K03644	lipoyl synthase [EC:2.8.1.8]	Radical SAM superfamily [PF04055.24]
Contig_1123	3	1392	1655
Contig_1123	4	1652	2305	K03801	lipoyl(octanoyl) transferase [EC:2.3.1.181]
Contig_1123	5	2325	2603	K09158	uncharacterized protein	Protein of unknown function (DUF493) [PF04359.17]
Contig_1125	1	2	358
Contig_1125	2	324	1337
Contig_1125	3	1443	2498			Cyclin M transmembrane N-terminal domain [PF01595.23]; CBS domain [PF00571.31]
Contig_1125	4	2531	2956			EAL domain [PF00563.23]
Contig_1126	1	1	501
Contig_1126	2	943	1395
Contig_1126	3	1588	2013
Contig_1126	4	2054	2266
Contig_1126	5	2430	2576
Contig_1126	6	2796	3251
Contig_1128	1	426	1025			RelA/SpoT, AH and RIS domains [PF19296.2]; ACT domain [PF13291.9]
Contig_1128	2	1038	1430	K09022	2-iminobutanoate/2-iminopropanoate deaminase [EC:3.5.99.10]	Endoribonuclease L-PSP [PF01042.24]; YjgF/chorismate_mutase-like, putative endoribonuclease [PF14588.9]
Contig_1128	3	1751	2530	K09749	uncharacterized protein	Flagellar Assembly Protein A N-terminal region [PF20250.1]; Flagellar Assembly Protein A beta solenoid domain [PF03961.16]
Contig_1129	1	219	383
Contig_1129	2	349	627
Contig_1129	3	640	1416
Contig_1129	4	1407	1769
Contig_1129	5	2381	2641
Contig_113	1	462	1214
Contig_113	2	1563	2156	K00857	thymidine kinase [EC:2.7.1.21]	Thymidine kinase [PF00265.21]
Contig_113	3	2130	3134	K01620	threonine aldolase [EC:4.1.2.48]	Beta-eliminating lyase [PF01212.24]
Contig_113	4	3175	3396			RNA methyltransferase [PF05971.15]
Contig_113	5	3907	4107			RNA methyltransferase [PF05971.15]
Contig_113	6	4236	5138			Serine aminopeptidase, S33 [PF12146.11]; alpha/beta hydrolase fold [PF00561.23]; Alpha/beta hydrolase family [PF12697.10]
Contig_113	7	5336	5620			Transposase Tn5 dimerisation domain [PF02281.19]
Contig_113	8	5809	6750			Transposase DNA-binding [PF14706.9]
Contig_1130	1	887	1267
Contig_1130	2	1255	1503
Contig_1130	3	1554	1751
Contig_1130	4	1937	2464			zinc-finger-containing domain [PF11672.11]
Contig_1130	5	2598	3239
Contig_1130	6	3319	3837
Contig_1130	7	4166	4510
Contig_1130	8	4609	4962
Contig_1130	9	5204	5467
Contig_1130	10	5591	5896
Contig_1130	11	5946	6110
Contig_1130	12	6155	6412
Contig_1130	13	6604	6696
Contig_1131	1	40	681	K02257	heme o synthase [EC:2.5.1.141]	UbiA prenyltransferase family [PF01040.21]
Contig_1131	2	691	1158	K02259	heme a synthase [EC:1.17.99.9]	Cytochrome oxidase assembly protein [PF02628.18]
Contig_1131	3	1155	1679	K02259	heme a synthase [EC:1.17.99.9]	Cytochrome oxidase assembly protein [PF02628.18]
Contig_1131	4	1708	2931	K14998	surfeit locus 1 family protein	SURF1 family [PF02104.18]
Contig_1131	5	2946	3254			Protein of unknown function (DUF2909) [PF11137.11]
Contig_1131	6	3157	3858	K02276	cytochrome c oxidase subunit III [EC:7.1.1.9]	Cytochrome c oxidase subunit III [PF00510.21]
Contig_1131	7	3848	4030
Contig_1131	8	4066	4596	K02258	cytochrome c oxidase assembly protein subunit 11	Cytochrome c oxidase assembly protein CtaG/Cox11 [PF04442.17]
Contig_1131	9	4805	5314
Contig_1132	1	117	806			Bacterial protein of unknown function (DUF885) [PF05960.14]
Contig_1132	2	812	1225
Contig_1132	3	1294	2430	K02495	oxygen-independent coproporphyrinogen III oxidase [EC:1.3.98.3]	Radical SAM superfamily [PF04055.24]
Contig_1132	4	2489	3025	K01519	XTP/dITP diphosphohydrolase [EC:3.6.1.66]	Ham1 family [PF01725.19]
Contig_1132	5	3030	3473			Domain of unknown function (DUF4426) [PF14467.9]
Contig_1132	6	3538	3831	K02221	YggT family protein	YGGT family [PF02325.20]
Contig_1133	1	614	1423			FHA domain [PF00498.29]; Inner membrane component of T3SS, cytoplasmic domain [PF16697.8]
Contig_1133	2	1655	3058	K03455	monovalent cation:H+ antiporter-2, CPA2 family	TrkA-N domain [PF02254.21]; Sodium/hydrogen exchanger family [PF00999.24]
Contig_1133	3	3369	3824
Contig_1133	4	3664	3990
Contig_1134	1	69	788	K02036	phosphate transport system ATP-binding protein [EC:7.3.2.1]	ABC transporter [PF00005.30]
Contig_1134	2	745	1020			NADH:flavin oxidoreductase / NADH oxidase family [PF00724.23]
Contig_1134	3	1239	1655
Contig_1134	4	1652	2833	K04773	protease IV [EC:3.4.21.-]	Peptidase family S49 [PF01343.21]; Clp protease [PF00574.26]
Contig_1135	1	161	727	K07101	uncharacterized protein	Phosphoribosyl transferase domain [PF00156.30]
Contig_1135	2	775	1311
Contig_1135	3	2489	3406	K03554	recombination associated protein RdgC	Putative exonuclease, RdgC [PF04381.15]
Contig_1135	4	3519	5303			Histidine kinase-, DNA gyrase B-, and HSP90-like ATPase [PF02518.29]; Periplasmic sensor domain found in signal transduction proteins [PF17149.7]
Contig_1137	1	221	520			Protein of unknown function (DUF3034) [PF11231.11]
Contig_1137	2	576	1238
Contig_1137	3	1368	1502
Contig_1137	4	1567	2358
Contig_1137	5	2412	2729
Contig_1138	1	576	1076			Protein of unknown function (DUF1456) [PF07308.16]
Contig_1138	2	1166	2410	K09808	lipoprotein-releasing system permease protein
Contig_1138	3	2400	3098	K09810	lipoprotein-releasing system ATP-binding protein [EC:7.6.2.-]	ABC transporter [PF00005.30]; RecF/RecN/SMC N terminal domain [PF02463.22]
Contig_1138	4	3091	4308	K09808	lipoprotein-releasing system permease protein	FtsX-like permease family [PF02687.24]
Contig_1138	5	4569	5336			Bacterial regulatory helix-turn-helix protein, lysR family [PF00126.30]
Contig_1138	6	5461	5697			Alcohol dehydrogenase GroES-like domain [PF08240.15]
Contig_1139	1	1123	1500
Contig_1139	2	1662	1877
Contig_1139	3	3092	3277
Contig_1139	4	3394	3645
Contig_1139	5	3789	4067
Contig_114	1	3	2675			Cadherin domain [PF00028.20]
Contig_114	2	2830	3618			Bacterial cadherin-like domain [PF17803.4]
Contig_114	3	3739	3897
Contig_114	4	3882	4094
Contig_114	5	4036	4314			Bacterial cadherin-like domain [PF17803.4]
Contig_114	6	4519	4815
Contig_1140	1	2	202
Contig_1140	2	265	1086			Hsp70 protein [PF00012.23]
Contig_1140	3	1031	1447	K04755	ferredoxin, 2Fe-2S	2Fe-2S iron-sulfur cluster binding domain [PF00111.30]
Contig_1140	4	1696	2592			Aldehyde dehydrogenase family [PF00171.25]
Contig_1141	1	239	517
Contig_1141	2	567	860
Contig_1141	3	740	1051	K13288	oligoribonuclease [EC:3.1.-.-]	Exonuclease [PF00929.27]
Contig_1141	4	1173	2231	K06949	ribosome biogenesis GTPase / thiamine phosphate phosphatase [EC:3.6.1.- 3.1.3.100]	RsgA GTPase [PF03193.19]
Contig_1141	5	2247	3113	K01613	phosphatidylserine decarboxylase [EC:4.1.1.65]	Phosphatidylserine decarboxylase [PF02666.18]
Contig_1141	6	3261	3635
Contig_1141	7	3577	4011			ThiF family [PF00899.24]
Contig_1141	8	4062	5597	K14153	hydroxymethylpyrimidine kinase / phosphomethylpyrimidine kinase / thiamine-phosphate diphosphorylase [EC:2.7.1.49 2.7.4.7 2.5.1.3]	Phosphomethylpyrimidine kinase [PF08543.15]; Thiamine monophosphate synthase [PF02581.20]
Contig_1141	9	5608	6150	K03149	thiazole synthase [EC:2.8.1.10]	Thiazole biosynthesis protein ThiG [PF05690.17]
Contig_1141	10	6594	6860
Contig_1143	1	224	601			PPIC-type PPIASE domain [PF13616.9]; PPIC-type PPIASE domain [PF00639.24]; PPIC-type PPIASE domain [PF13145.9]
Contig_1143	2	604	972			Pyridoxal phosphate biosynthetic protein PdxA [PF04166.15]
Contig_1143	3	921	1595			Pyridoxal phosphate biosynthetic protein PdxA [PF04166.15]
Contig_1143	4	1592	2398	K02528	16S rRNA (adenine1518-N6/adenine1519-N6)-dimethyltransferase [EC:2.1.1.182]	Ribosomal RNA adenine dimethylase [PF00398.23]
Contig_1143	5	2382	2771	K06195	ApaG protein	ApaG domain [PF04379.17]
Contig_1143	6	2924	3178
Contig_1143	7	3228	3485
Contig_1145	1	616	2355
Contig_1145	2	2734	2904
Contig_1145	3	2939	3733
Contig_1145	4	3800	4438
Contig_1145	5	4483	4923	K01972	DNA ligase (NAD+) [EC:6.5.1.2]	BRCA1 C Terminus (BRCT) domain [PF00533.29]; twin BRCT domain [PF12738.10]
Contig_1145	6	4874	5155			Helix-hairpin-helix motif [PF12826.10]
Contig_1148	1	1	567
Contig_1148	2	577	828
Contig_1148	3	870	1394
Contig_1148	4	1580	1861
Contig_1148	5	2118	2357			RNA recognition motif. (a.k.a. RRM, RBD, or RNP domain) [PF00076.25]
Contig_1148	6	2426	2611
Contig_1148	7	2598	2765
Contig_1149	1	159	491	K00762	orotate phosphoribosyltransferase [EC:2.4.2.10]
Contig_1149	2	510	1223	K00989	ribonuclease PH [EC:2.7.7.56]	3' exoribonuclease family, domain 1 [PF01138.24]; 3' exoribonuclease family, domain 2 [PF03725.18]
Contig_1149	3	1403	2125			YicC-like family, N-terminal region [PF03755.16]; Domain of unknown function (DUF1732) [PF08340.14]
Contig_1149	4	3234	3440
Contig_1149	5	3394	3810			Type I restriction and modification enzyme - subunit R C terminal [PF12008.11]
Contig_115	1	217	399
Contig_115	2	732	1352			Fumarylacetoacetate (FAA) hydrolase family [PF01557.21]
Contig_115	3	1303	2226
Contig_115	4	2345	3397			Aldo/keto reductase family [PF00248.24]
Contig_115	5	3407	3841	K07107	acyl-CoA thioester hydrolase [EC:3.1.2.-]	Thioesterase-like superfamily [PF13279.9]
Contig_115	6	4522	4863			impB/mucB/samB family [PF00817.23]
Contig_1150	1	2	283			Tetracyclin repressor-like, C-terminal domain [PF16925.8]
Contig_1150	2	371	1840			Carbon starvation protein CstA [PF02554.17]; 5TM C-terminal transporter carbon starvation CstA [PF13722.9]
Contig_1150	3	2096	2491			pfkB family carbohydrate kinase [PF00294.27]
Contig_1152	1	3	323
Contig_1152	2	393	809
Contig_1152	3	999	1511			AAA domain [PF13245.9]; UvrD/REP helicase N-terminal domain [PF00580.24]
Contig_1152	4	1549	2448	K10300	F-box protein, helicase, 18 [EC:5.6.2.4]	UvrD/REP helicase N-terminal domain [PF00580.24]; UvrD-like helicase C-terminal domain [PF13361.9]; AAA domain [PF13245.9]; UvrD-like helicase C-terminal domain [PF13538.9]
Contig_1152	5	2505	3011
Contig_1152	6	3319	3642
Contig_1152	7	3635	4216			KTSC domain [PF13619.9]; PcfJ-like protein [PF14284.9]
Contig_1152	8	4263	4451	K03071	preprotein translocase subunit SecB	Preprotein translocase subunit SecB [PF02556.17]
Contig_1153	1	40	957	K07058	membrane protein	Virulence factor BrkB [PF03631.18]
Contig_1153	2	1075	2154	K03442	small conductance mechanosensitive channel	Mechanosensitive ion channel [PF00924.21]
Contig_1153	3	2800	3045			Anhydro-N-acetylmuramic acid kinase [PF03702.17]
Contig_1154	1	56	349
Contig_1154	2	310	633
Contig_1154	3	646	1686	K01012	biotin synthase [EC:2.8.1.6]	Biotin and Thiamin Synthesis associated domain [PF06968.16]; Radical SAM superfamily [PF04055.24]
Contig_1154	4	1780	3078	K00833	adenosylmethionine---8-amino-7-oxononanoate aminotransferase [EC:2.6.1.62]	Aminotransferase class-III [PF00202.24]
Contig_1154	5	3477	3875
Contig_1154	6	3882	4616	K19742	1-pyrroline-2-carboxylate reductase [NAD(P)H] [EC:1.5.1.49]	Ornithine cyclodeaminase/mu-crystallin family [PF02423.18]
Contig_1156	1	2	379	K02066	phospholipid/cholesterol/gamma-HCH transport system permease protein	Permease MlaE [PF02405.19]
Contig_1156	2	458	940			MlaD protein [PF02470.23]
Contig_1156	3	946	1626	K07323	phospholipid transport system substrate-binding protein	MlaC protein [PF05494.15]
Contig_1156	4	1619	1912	K07122	phospholipid transport system transporter-binding protein	STAS domain [PF13466.9]; STAS domain [PF01740.24]
Contig_1156	5	1918	2175			BolA-like protein [PF01722.21]
Contig_1156	6	2189	2890	K00790	UDP-N-acetylglucosamine 1-carboxyvinyltransferase [EC:2.5.1.7]	EPSP synthase (3-phosphoshikimate 1-carboxyvinyltransferase) [PF00275.23]
Contig_1157	1	2	289
Contig_1157	2	573	860
Contig_1157	3	865	1488			Cobalt uptake substrate-specific transmembrane region [PF01891.19]
Contig_1157	4	1509	2111
Contig_1157	5	2084	2314			Endonuclease/Exonuclease/phosphatase family [PF03372.26]
Contig_1157	6	2555	2812
Contig_1158	1	508	690
Contig_1158	2	797	1201	K07491	REP-associated tyrosine transposase	Transposase IS200 like [PF01797.19]
Contig_1158	3	2092	2535	K07496	putative transposase	Putative transposase DNA-binding domain [PF07282.14]
Contig_1159	1	651	1040	K01246	DNA-3-methyladenine glycosylase I [EC:3.2.2.20]	Methyladenine glycosylase [PF03352.16]
Contig_1159	2	1007	1288
Contig_1159	3	1300	2595	K08997	serine/tyrosine/threonine adenylyltransferase [EC:2.7.7.-]	Protein adenylyltransferase SelO [PF02696.17]
Contig_1160	1	21	563
Contig_1160	2	604	2244			Fibronectin type III domain [PF00041.24]
Contig_1160	3	3283	4455			PKD domain [PF18911.3]; PKD domain [PF00801.23]
Contig_1162	1	157	711	K21218	sodium-type flagellar protein MotY	MotY N-terminal domain [PF18393.4]
Contig_1162	2	711	1034			OmpA family [PF00691.23]
Contig_1162	3	1040	1933
Contig_1162	4	2176	2544			Tryptophan/tyrosine permease family [PF03222.16]; Transmembrane amino acid transporter protein [PF01490.21]
Contig_1164	1	298	525
Contig_1164	2	987	1706
Contig_1164	3	1876	2220
Contig_1164	4	2369	3100
Contig_1164	5	3108	3395
Contig_1167	1	3	428
Contig_1167	2	428	1129			Fatty acid hydroxylase [PF04116.16]
Contig_1167	3	1644	2243			Glycosyl hydrolases family 16 [PF00722.24]; Beta-glucan synthesis-associated protein SKN1/KRE6/Sbg1 [PF03935.18]
Contig_1169	1	3	74
Contig_1169	2	125	967	K00639	glycine C-acetyltransferase [EC:2.3.1.29]	Aminotransferase class I and II [PF00155.24]; Aminotransferase class-V [PF00266.22]; Cys/Met metabolism PLP-dependent enzyme [PF01053.23]
Contig_1169	3	1018	1356
Contig_1169	4	1582	2001	K03273	D-glycero-D-manno-heptose 1,7-bisphosphate phosphatase [EC:3.1.3.82 3.1.3.83]	Polynucleotide kinase 3 phosphatase [PF08645.14]; HAD-hyrolase-like [PF13242.9]; Haloacid dehalogenase-like hydrolase [PF13419.9]
Contig_1169	5	2048	2599			Glycosyltransferase family 9 (heptosyltransferase) [PF01075.20]
Contig_1171	1	790	1350
Contig_1171	2	1401	1712
Contig_1171	3	1819	2307	K04760	transcription elongation factor GreB	Transcription elongation factor, GreA/GreB, C-term [PF01272.22]; Transcription elongation factor, N-terminal [PF03449.18]
Contig_1172	1	1	987			HDOD domain [PF08668.15]
Contig_1172	2	1031	1315			Glutamine amidotransferase class-I [PF00117.31]
Contig_1172	3	1333	1611			Glutamine amidotransferase class-I [PF00117.31]
Contig_1172	4	1789	2760			Zinc-binding dehydrogenase [PF00107.29]; Alcohol dehydrogenase GroES-like domain [PF08240.15]; Zinc-binding dehydrogenase [PF13602.9]; Glucose dehydrogenase C-terminus [PF16912.8]
Contig_1173	1	2	94
Contig_1173	2	188	979			Bacterial protein of unknown function (DUF898) [PF05987.16]
Contig_1173	3	1036	2286			ASCH domain [PF04266.17]; Peptidase family M48 [PF01435.21]
Contig_1174	1	3	488	K09823	Fur family transcriptional regulator, zinc uptake regulator	Ferric uptake regulator family [PF01475.22]
Contig_1174	2	564	1031	K03409	chemotaxis protein CheX	Chemotaxis phosphatase CheX [PF13690.9]
Contig_1174	3	1028	1456			Uncharacterised protein family UPF0047 [PF01894.20]
Contig_1174	4	1618	1749
Contig_1174	5	2248	2793	K13288	oligoribonuclease [EC:3.1.-.-]	Exonuclease [PF00929.27]
Contig_1175	1	2	67
Contig_1175	2	369	911
Contig_1175	3	929	1309
Contig_1175	4	1524	2276			Response regulator receiver domain [PF00072.27]
Contig_1175	5	2354	2830
Contig_1175	6	2966	3496			Mannose-6-phosphate isomerase [PF01050.21]
Contig_1175	7	3508	4380	K00971	mannose-1-phosphate guanylyltransferase [EC:2.7.7.13]	Nucleotidyl transferase [PF00483.26]
Contig_1175	8	4457	4642
Contig_1176	1	922	1167	K03704	cold shock protein	'Cold-shock' DNA-binding domain [PF00313.25]
Contig_1176	2	1366	1629
Contig_1176	3	1673	2080
Contig_1176	4	2077	2517	K07243	high-affinity iron transporter
Contig_1180	1	3	1127			Nitrite and sulphite reductase 4Fe-4S domain [PF01077.25]
Contig_1180	2	1171	1911	K00390	phosphoadenosine phosphosulfate reductase [EC:1.8.4.8 1.8.4.10]	Phosphoadenosine phosphosulfate reductase family [PF01507.22]
Contig_1180	3	2054	2515			Domain of unknown function (DUF4124) [PF13511.9]
Contig_1181	1	2	724
Contig_1181	2	746	1639
Contig_1181	3	2111	2713			PcfJ-like protein [PF14284.9]
Contig_1181	4	2779	3135			TruB family pseudouridylate synthase (N terminal domain) [PF01509.21]
Contig_1181	5	3119	3604	K02834	ribosome-binding factor A	Ribosome-binding factor A [PF02033.21]
Contig_1181	6	3762	3998
Contig_1182	1	34	387	K07335	basic membrane protein A and related proteins	ABC transporter substrate-binding protein PnrA-like [PF02608.17]
Contig_1182	2	371	676
Contig_1182	3	749	1675	K23536	general nucleoside transport system permease protein	Branched-chain amino acid transport system / permease component [PF02653.19]
Contig_1182	4	1679	2782	K23535	general nucleoside transport system permease protein
Contig_1182	5	2779	3735			ABC transporter [PF00005.30]
Contig_1184	1	3	95
Contig_1184	2	415	750
Contig_1184	3	701	1132	K01462	peptide deformylase [EC:3.5.1.88]	Polypeptide deformylase [PF01327.24]
Contig_1184	4	1429	2367
Contig_1184	5	2399	3490	K04096	DNA processing protein	DNA recombination-mediator protein A [PF02481.18]; DprA winged helix domain [PF17782.4]
Contig_1184	6	3492	3965	K03747	Smg protein	Protein of unknown function (DUF494) [PF04361.16]
Contig_1186	1	26	937			Cyclophilin type peptidyl-prolyl cis-trans isomerase/CLD [PF00160.24]
Contig_1186	2	963	3041	K09800	translocation and assembly module TamB	TamB, inner membrane protein subunit of TAM complex [PF04357.16]
Contig_1187	1	29	334			tRNA synthetases class II (D, K and N) [PF00152.23]
Contig_1187	2	659	841
Contig_1188	1	1	519			Pyridoxal-phosphate dependent enzyme [PF00291.28]
Contig_1188	2	596	739
Contig_1188	3	688	1518	K12279	MSHA biogenesis protein MshI
Contig_1188	4	1515	1715
Contig_1188	5	1796	2113			Fimbrial assembly protein (PilN) [PF05137.16]
Contig_1188	6	2110	2553	K12280	MSHA biogenesis protein MshJ
Contig_119	1	94	1551	K03110	fused signal recognition particle receptor	SRP54-type protein, GTPase domain [PF00448.25]; SRP54-type protein, helical bundle domain [PF02881.22]
Contig_119	2	1638	2315	K09812	cell division transport system ATP-binding protein	ABC transporter [PF00005.30]; AAA domain, putative AbiEii toxin, Type IV TA system [PF13304.9]; AAA ATPase domain [PF13175.9]
Contig_119	3	2431	2733			FtsX extracellular domain [PF18075.4]
Contig_1191	1	2	1078			HDOD domain [PF08668.15]
Contig_1191	2	1718	2662			Aminotransferase class-III [PF00202.24]
Contig_1191	3	2748	3764	K00673	arginine N-succinyltransferase [EC:2.3.1.109]	Arginine N-succinyltransferase beta subunit [PF04958.15]
Contig_1191	4	3780	5189	K06447	succinylglutamic semialdehyde dehydrogenase [EC:1.2.1.71]	Aldehyde dehydrogenase family [PF00171.25]
Contig_1192	1	506	1114			Transposase DDE domain [PF01609.24]
Contig_1192	2	1077	1358
Contig_1192	3	1732	2145			Enoyl-(Acyl carrier protein) reductase [PF13561.9]; short chain dehydrogenase [PF00106.28]
Contig_1192	4	2118	2483			short chain dehydrogenase [PF00106.28]; Enoyl-(Acyl carrier protein) reductase [PF13561.9]; KR domain [PF08659.13]
Contig_1192	5	2493	3392	K00020	3-hydroxyisobutyrate dehydrogenase [EC:1.1.1.31]	NAD binding domain of 6-phosphogluconate dehydrogenase [PF03446.18]; NAD-binding of NADP-dependent 3-hydroxyisobutyrate dehydrogenase [PF14833.9]; UDP-glucose/GDP-mannose dehydrogenase family, NAD binding domain [PF03721.17]
Contig_1192	6	3569	3934			Enoyl-CoA hydratase/isomerase [PF16113.8]
Contig_1192	7	3951	4382			Enoyl-CoA hydratase/isomerase [PF16113.8]; Enoyl-CoA hydratase/isomerase [PF00378.23]
Contig_1192	8	4339	4557			Enoyl-CoA hydratase/isomerase [PF16113.8]
Contig_1192	9	4557	5348			Enoyl-CoA hydratase/isomerase [PF00378.23]; Enoyl-CoA hydratase/isomerase [PF16113.8]
Contig_1192	10	5312	6286			Acyl-CoA dehydrogenase, C-terminal domain [PF00441.27]; Acyl-CoA dehydrogenase, middle domain [PF02770.22]; Acyl-CoA dehydrogenase, C-terminal domain [PF08028.14]
Contig_1193	1	1	135
Contig_1193	2	1183	1533
Contig_1193	3	1566	2390	K03449	MFS transporter, CP family, cyanate transporter
Contig_1193	4	2502	2894			AraC-like ligand binding domain [PF02311.22]
Contig_1194	1	309	2534	K07263	zinc protease [EC:3.4.24.-]	Insulinase (Peptidase family M16) [PF00675.23]; Peptidase M16 inactive domain [PF05193.24]
Contig_1195	1	3	1343			Protein of unknown function (DUF1329) [PF07044.14]
Contig_1195	2	1357	2538			Protein of unknown function (DUF1302) [PF06980.14]
Contig_1196	1	1	147
Contig_1196	2	298	1653	K12340	outer membrane protein
Contig_1196	3	1879	2085			Bacterial lipid A biosynthesis acyltransferase [PF03279.16]
Contig_1196	4	2028	2690	K02517	Kdo2-lipid IVA lauroyltransferase/acyltransferase [EC:2.3.1.241 2.3.1.-]	Bacterial lipid A biosynthesis acyltransferase [PF03279.16]
Contig_1198	1	646	2148	K00688	glycogen phosphorylase [EC:2.4.1.1]	Carbohydrate phosphorylase [PF00343.23]
Contig_1198	2	2163	2966	K00975	glucose-1-phosphate adenylyltransferase [EC:2.7.7.27]	Nucleotidyl transferase [PF00483.26]
Contig_12	1	104	484
Contig_12	2	492	731			FAD dependent oxidoreductase [PF01266.27]
Contig_12	3	754	1974	K01271	Xaa-Pro dipeptidase [EC:3.4.13.9]	Metallopeptidase family M24 [PF00557.27]; Creatinase/Prolidase N-terminal domain [PF01321.21]
Contig_12	4	2289	3140
Contig_120	1	1171	1272
Contig_120	2	1815	2246			BCCT, betaine/carnitine/choline family transporter [PF02028.20]
Contig_120	3	2221	3189			BCCT, betaine/carnitine/choline family transporter [PF02028.20]
Contig_120	4	3636	3842			Sodium:alanine symporter family [PF01235.20]
Contig_1202	1	61	369			Protein of unknown function (DUF3307) [PF11750.11]
Contig_1202	2	426	803
Contig_1202	3	929	2323	K11927	ATP-dependent RNA helicase RhlE [EC:3.6.4.13]	DEAD/DEAH box helicase [PF00270.32]; Helicase conserved C-terminal domain [PF00271.34]; Type III restriction enzyme, res subunit [PF04851.18]
Contig_1202	4	2524	2871			2OG-Fe(II) oxygenase superfamily [PF03171.23]
Contig_1204	1	555	806			PDZ domain [PF17820.4]
Contig_1204	2	806	898
Contig_1204	3	938	1075
Contig_1204	4	1503	2366	K05555	cyclase [EC:4.-.-.-]	Metallo-beta-lactamase superfamily [PF00753.30]
Contig_1204	5	2480	2821			Chemoreceptor zinc-binding domain [PF13682.9]
Contig_1205	1	395	724
Contig_1207	1	810	1211	K02879	large subunit ribosomal protein L17	Ribosomal protein L17 [PF01196.22]
Contig_1207	2	1251	2237	K03040	DNA-directed RNA polymerase subunit alpha [EC:2.7.7.6]	RNA polymerase Rpb3/RpoA insert domain [PF01000.29]; RNA polymerase Rpb3/Rpb11 dimerisation domain [PF01193.27]; Bacterial RNA polymerase, alpha chain C terminal domain [PF03118.18]
Contig_1207	3	2933	3172			Helix-turn-helix domain [PF12844.10]
Contig_1208	1	99	377
Contig_1208	2	568	978			Ppx/GppA phosphatase family [PF02541.19]
Contig_1208	3	1010	1534	K01524	exopolyphosphatase / guanosine-5'-triphosphate,3'-diphosphate pyrophosphatase [EC:3.6.1.11 3.6.1.40]	Ppx/GppA phosphatase family [PF02541.19]
Contig_1208	4	1643	2920	K03732	ATP-dependent RNA helicase RhlB [EC:3.6.4.13]	DEAD/DEAH box helicase [PF00270.32]; Helicase conserved C-terminal domain [PF00271.34]; Type III restriction enzyme, res subunit [PF04851.18]
Contig_1208	5	3012	3338	K03671	thioredoxin 1	Thioredoxin [PF00085.23]; Redoxin [PF08534.13]; Thioredoxin-like [PF13899.9]; Thioredoxin-like [PF13905.9]; AhpC/TSA family [PF00578.24]; F plasmid transfer operon protein [PF13728.9]; Thioredoxin-like domain [PF13098.9]; Thioredoxin [PF14595.9]
Contig_1208	6	3524	4783	K03628	transcription termination factor Rho	ATP synthase alpha/beta family, nucleotide-binding domain [PF00006.28]; Rho termination factor, RNA-binding domain [PF07497.15]; Rho termination factor, N-terminal domain [PF07498.15]
Contig_1208	7	4846	7209			Histidine kinase-, DNA gyrase B-, and HSP90-like ATPase [PF02518.29]; Response regulator receiver domain [PF00072.27]; His Kinase A (phospho-acceptor) domain [PF00512.28]; MalT-like TPR region [PF17874.4]; Tetratricopeptide repeat [PF13424.9]
Contig_1208	8	7236	7526
Contig_1209	1	1	828			DnaJ C terminal domain [PF01556.21]; DnaJ central domain [PF00684.22]; DnaJ domain [PF00226.34]
Contig_1209	2	1117	3276	K22132	tRNA threonylcarbamoyladenosine dehydratase	Hsp70 protein [PF00012.23]; ThiF family [PF00899.24]; MreB/Mbl protein [PF06723.16]
Contig_1209	3	3277	3843			RNA pseudouridylate synthase [PF00849.25]
Contig_1209	4	3953	4348	K00979	3-deoxy-manno-octulosonate cytidylyltransferase (CMP-KDO synthetase) [EC:2.7.7.38]
Contig_1209	5	4404	4631			Elongation factor Tu GTP binding domain [PF00009.30]; ADP-ribosylation factor family [PF00025.24]
Contig_121	1	218	493
Contig_121	2	531	1112
Contig_121	3	1434	1769
Contig_121	4	1837	2250
Contig_121	5	2464	2865
Contig_121	6	2904	3161
Contig_1211	1	3	155
Contig_1211	2	374	721
Contig_1211	3	737	1336	K03111	single-strand DNA-binding protein	Single-strand binding protein family [PF00436.28]
Contig_1211	4	1464	1661
Contig_1211	5	1851	2870
Contig_1212	1	3	173
Contig_1212	2	170	385
Contig_1212	3	568	1410			Major Facilitator Superfamily [PF07690.19]
Contig_1212	4	1434	1601
Contig_1212	5	1676	2608	K00874	2-dehydro-3-deoxygluconokinase [EC:2.7.1.45]	pfkB family carbohydrate kinase [PF00294.27]
Contig_1212	6	3031	3648	K01625	2-dehydro-3-deoxyphosphogluconate aldolase / (4S)-4-hydroxy-2-oxoglutarate aldolase [EC:4.1.2.14 4.1.3.42]	KDPG and KHG aldolase [PF01081.22]
Contig_1212	7	3663	4697	K01624	fructose-bisphosphate aldolase, class II [EC:4.1.2.13]	Fructose-bisphosphate aldolase class-II [PF01116.23]
Contig_1212	8	4741	4926			Fructose-1-6-bisphosphatase, N-terminal domain [PF00316.23]
Contig_1212	9	4917	5501			Fructose-1-6-bisphosphatase, N-terminal domain [PF00316.23]; Fructose-1-6-bisphosphatase, C-terminal domain [PF18913.3]
Contig_1213	1	1	2154	K12525	bifunctional aspartokinase / homoserine dehydrogenase 2 [EC:2.7.2.4 1.1.1.3]	Homoserine dehydrogenase [PF00742.22]; Amino acid kinase family [PF00696.31]; Homoserine dehydrogenase, NAD binding domain [PF03447.19]
Contig_1213	2	2241	2930			Cys/Met metabolism PLP-dependent enzyme [PF01053.23]
Contig_1214	1	187	1218	K03734	FAD:protein FMN transferase [EC:2.7.1.180]	ApbE family [PF02424.18]
Contig_1214	2	1328	2557	K00351	Na+-transporting NADH:ubiquinone oxidoreductase subunit F [EC:7.2.1.1]	Oxidoreductase NAD-binding domain [PF00175.24]; Oxidoreductase FAD-binding domain [PF00970.27]; 2Fe-2S iron-sulfur cluster binding domain [PF00111.30]
Contig_1214	3	2576	3109	K00350	Na+-transporting NADH:ubiquinone oxidoreductase subunit E [EC:7.2.1.1]	Rnf-Nqr subunit, membrane protein [PF02508.17]
Contig_1214	4	3194	3826	K00349	Na+-transporting NADH:ubiquinone oxidoreductase subunit D [EC:7.2.1.1]	Rnf-Nqr subunit, membrane protein [PF02508.17]
Contig_1214	5	3826	4479	K00348	Na+-transporting NADH:ubiquinone oxidoreductase subunit C [EC:7.2.1.1]	FMN-binding domain [PF04205.17]
Contig_1215	1	103	303	K02916	large subunit ribosomal protein L35	Ribosomal protein L35 [PF01632.22]
Contig_1215	2	516	926	K02520	translation initiation factor IF-3	Translation initiation factor IF-3, C-terminal domain [PF00707.25]; Translation initiation factor IF-3, N-terminal domain [PF05198.19]
Contig_1215	3	1135	1983	K01868	threonyl-tRNA synthetase [EC:6.1.1.3]	tRNA synthetase class II core domain (G, H, P, S and T) [PF00587.28]; Anticodon binding domain [PF03129.23]
Contig_1215	4	1997	2569	K01868	threonyl-tRNA synthetase [EC:6.1.1.3]	Threonyl and Alanyl tRNA synthetase second additional domain [PF07973.17]
Contig_1215	5	2601	3044			TGS domain [PF02824.24]
Contig_1215	6	3401	3589			Protein of unknown function (DUF3010) [PF11215.11]
Contig_1215	7	3570	3863			Protein of unknown function (DUF3010) [PF11215.11]
Contig_1215	8	4020	5294			AMP-binding enzyme [PF00501.31]
Contig_1215	9	5441	5767			AMP-binding enzyme C-terminal domain [PF13193.9]
Contig_1215	10	5869	7110	K03665	GTPase	GTP-binding GTPase N-terminal [PF13167.9]; GTP-binding GTPase Middle Region [PF16360.8]; 50S ribosome-binding GTPase [PF01926.26]
Contig_1215	11	7225	8466	K03665	GTPase	GTP-binding GTPase N-terminal [PF13167.9]; GTP-binding GTPase Middle Region [PF16360.8]; 50S ribosome-binding GTPase [PF01926.26]
Contig_1215	12	8707	10311			AMP-binding enzyme [PF00501.31]; AMP-binding enzyme C-terminal domain [PF13193.9]
Contig_1215	13	10469	10762			Protein of unknown function (DUF3010) [PF11215.11]
Contig_1215	14	10743	10931			Protein of unknown function (DUF3010) [PF11215.11]
Contig_1215	15	11286	11702			TGS domain [PF02824.24]
Contig_1215	16	11762	13195	K01868	threonyl-tRNA synthetase [EC:6.1.1.3]	tRNA synthetase class II core domain (G, H, P, S and T) [PF00587.28]; Anticodon binding domain [PF03129.23]; Threonyl and Alanyl tRNA synthetase second additional domain [PF07973.17]
Contig_1215	17	13404	13814	K02520	translation initiation factor IF-3	Translation initiation factor IF-3, C-terminal domain [PF00707.25]; Translation initiation factor IF-3, N-terminal domain [PF05198.19]
Contig_1216	1	3	203
Contig_1216	2	297	764
Contig_1216	3	1069	1689			ABC transporter [PF00005.30]
Contig_1216	4	1737	2798			ABC transporter [PF00005.30]; ABC transporter [PF12848.10]
Contig_1216	5	2959	3441	K01588	5-(carboxyamino)imidazole ribonucleotide mutase [EC:5.4.99.18]	AIR carboxylase [PF00731.23]
Contig_1216	6	3444	3977			ATP-grasp domain [PF02222.25]
Contig_1218	1	1	1077
Contig_1218	2	1260	1766
Contig_1218	3	1841	1948
Contig_1218	4	1914	2234			alpha/beta hydrolase fold [PF00561.23]; Serine aminopeptidase, S33 [PF12146.11]; Alpha/beta hydrolase family [PF12697.10]
Contig_1218	5	2258	2575
Contig_1218	6	2649	2900
Contig_1218	7	3093	3305
Contig_1219	1	154	1191			Cytochrome C and Quinol oxidase polypeptide I [PF00115.23]
Contig_1219	2	1188	1505			Cytochrome c oxidase subunit III [PF00510.21]
Contig_1219	3	1556	1828			Cytochrome c oxidase subunit III [PF00510.21]
Contig_1219	4	1828	2184	K02300	cytochrome o ubiquinol oxidase subunit IV	Prokaryotic Cytochrome C oxidase subunit IV [PF03626.17]
Contig_1219	5	2194	3078	K02257	heme o synthase [EC:2.5.1.141]	UbiA prenyltransferase family [PF01040.21]
Contig_1219	6	3740	4033
Contig_1219	7	4293	4424
Contig_1220	1	154	318
Contig_1220	2	676	1524	K01792	glucose-6-phosphate 1-epimerase [EC:5.1.3.15]	Aldose 1-epimerase [PF01263.23]
Contig_1220	3	1952	2434			Winged helix DNA-binding domain [PF13463.9]; MarR family [PF01047.25]; MarR family [PF12802.10]
Contig_1220	4	2533	2712
Contig_1221	1	2	475			Protein of unknown function (DUF3037) [PF11236.11]
Contig_1221	2	505	738
Contig_1221	3	735	2753	K01890	phenylalanyl-tRNA synthetase beta chain [EC:6.1.1.20]	B3/4 domain [PF03483.20]; Phenylalanyl tRNA synthetase beta chain CLM domain [PF17759.4]; Putative tRNA binding domain [PF01588.23]; tRNA synthetase B5 domain [PF03484.18]
Contig_1221	4	2789	3121			Ferredoxin-fold anticodon binding domain [PF03147.17]
Contig_1221	5	3124	3363			Bacterial DNA-binding protein [PF00216.24]
Contig_1222	1	1	1197			CHASE2 domain [PF05226.14]
Contig_1222	2	1437	1772			Beta-lactamase superfamily domain [PF12706.10]
Contig_1222	3	1745	1945
Contig_1222	4	2001	2267			Beta-lactamase superfamily domain [PF12706.10]
Contig_1222	5	2277	2522
Contig_1223	1	245	718
Contig_1223	2	820	1794	K00946	thiamine-monophosphate kinase [EC:2.7.4.16]	AIR synthase related protein, C-terminal domain [PF02769.25]; AIR synthase related protein, N-terminal domain [PF00586.27]
Contig_1223	3	1839	2249	K03625	transcription antitermination protein NusB	NusB family [PF01029.21]
Contig_1223	4	2265	2486	K00794	6,7-dimethyl-8-ribityllumazine synthase [EC:2.5.1.78]	6,7-dimethyl-8-ribityllumazine synthase [PF00885.22]
Contig_1225	1	45	599
Contig_1225	2	602	829
Contig_1225	3	964	1260
Contig_1225	4	1296	2300			YHYH protein [PF14240.9]
Contig_1227	1	246	1646			Sigma-54 interaction domain [PF00158.29]; Sigma-54 interaction domain [PF14532.9]; Response regulator receiver domain [PF00072.27]
Contig_1227	2	1646	2290			Histidine kinase-, DNA gyrase B-, and HSP90-like ATPase [PF02518.29]
Contig_1229	1	43	471			DNA / pantothenate metabolism flavoprotein [PF04127.18]
Contig_1229	2	593	1396			Putative amidoligase enzyme (DUF2126) [PF09899.12]
Contig_1229	3	1509	1973			Circularly permuted ATP-grasp type 2 [PF14403.9]
Contig_1229	4	2081	2713			Circularly permuted ATP-grasp type 2 [PF14403.9]; A circularly permuted ATPgrasp [PF04174.16]
Contig_1231	1	2	115
Contig_1231	2	544	969	K01462	peptide deformylase [EC:3.5.1.88]	Polypeptide deformylase [PF01327.24]
Contig_1231	3	991	1944	K00604	methionyl-tRNA formyltransferase [EC:2.1.2.9]	Formyl transferase [PF00551.22]; Formyl transferase, C-terminal domain [PF02911.21]
Contig_1231	4	1937	2647			NusB family [PF01029.21]; N-terminal domain of 16S rRNA methyltransferase RsmF [PF17125.8]
Contig_1232	1	236	376
Contig_1232	2	465	2123	K04045	molecular chaperone HscC	Hsp70 protein [PF00012.23]; MreB/Mbl protein [PF06723.16]
Contig_1232	3	2669	2794
Contig_1235	1	143	1027			Bacterial regulatory helix-turn-helix protein, lysR family [PF00126.30]
Contig_1235	2	1191	1610
Contig_1235	3	1766	1996
Contig_1235	4	2132	2491			Phage integrase family [PF00589.25]
Contig_1236	1	1	822
Contig_1236	2	843	1637			Sodium:neurotransmitter symporter family [PF00209.21]
Contig_1236	3	1716	2183	K02348	ElaA protein	Acetyltransferase (GNAT) domain [PF13673.10]
Contig_1236	4	2240	2725	K06377	sporulation-control protein	SpoOM protein [PF07070.14]
Contig_1237	1	3	263
Contig_1237	2	279	1208			E1-E2 ATPase [PF00122.23]; Heavy-metal-associated domain [PF00403.29]
Contig_1237	3	1280	2542			haloacid dehalogenase-like hydrolase [PF00702.29]; E1-E2 ATPase [PF00122.23]
Contig_1237	4	2569	2664
Contig_1238	1	2	1261	K01875	seryl-tRNA synthetase [EC:6.1.1.11]	tRNA synthetase class II core domain (G, H, P, S and T) [PF00587.28]; Seryl-tRNA synthetase N-terminal domain [PF02403.25]
Contig_1238	2	1271	1681	K06199	fluoride exporter	CrcB-like protein, Camphor Resistance (CrcB) [PF02537.18]
Contig_1238	3	1644	2750	K07478	putative ATPase	MgsA AAA+ ATPase C terminal [PF12002.11]; AAA C-terminal domain [PF16193.8]; Holliday junction DNA helicase RuvB P-loop domain [PF05496.15]
Contig_1239	1	131	367
Contig_1239	2	633	1187			Pyridoxal-dependent decarboxylase, pyridoxal binding domain [PF02784.19]
Contig_1239	3	1177	1740
Contig_1239	4	2012	3265	K03455	monovalent cation:H+ antiporter-2, CPA2 family	Alpha amylase, catalytic domain [PF00128.27]; Sodium/hydrogen exchanger family [PF00999.24]
Contig_1239	5	3423	3935			Putative amidoligase enzyme (DUF2126) [PF09899.12]
Contig_124	1	433	732
Contig_124	2	789	2024			Leukotriene A4 hydrolase, C-terminal [PF09127.14]
Contig_124	3	2141	2740	K09909	uncharacterized protein	Uncharacterized protein conserved in bacteria (DUF2057) [PF09829.12]
Contig_124	4	2833	3195	K02503	histidine triad (HIT) family protein	HIT domain [PF01230.26]; Scavenger mRNA decapping enzyme C-term binding [PF11969.11]
Contig_124	5	3420	4076	K20918	LuxR family transcriptional regulator, positive regulator of biofilm formation	Bacterial regulatory proteins, luxR family [PF00196.22]
Contig_124	6	4244	4786
Contig_124	7	4837	5829			His Kinase A (phospho-acceptor) domain [PF00512.28]; Histidine kinase-, DNA gyrase B-, and HSP90-like ATPase [PF02518.29]
Contig_1240	1	67	555			Cytidine and deoxycytidylate deaminase zinc-binding region [PF08211.15]
Contig_1240	2	742	1497	K00757	uridine phosphorylase [EC:2.4.2.3]	Phosphorylase superfamily [PF01048.23]
Contig_1240	3	1952	2518
Contig_1241	1	1	360			tRNA synthetases class I (I, L, M and V) [PF00133.25]; Leucyl-tRNA synthetase, Domain 2 [PF13603.9]
Contig_1241	2	436	879			HRDC domain [PF00570.26]; RQC domain [PF09382.13]
Contig_1241	3	887	1171			Protein of unknown function (DUF3630) [PF12305.11]
Contig_1241	4	1343	3052			Haemolysin secretion/activation protein ShlB/FhaC/HecB [PF03865.16]; Omp85 superfamily domain [PF01103.26]
Contig_1241	5	3122	3691			Mechanosensitive ion channel [PF00924.21]
Contig_1242	1	3	1268			Outer membrane protein beta-barrel family [PF14905.9]; TonB dependent receptor [PF00593.27]
Contig_1242	2	1464	2249			Tryptophan halogenase [PF04820.17]; FAD binding domain [PF01494.22]
Contig_1242	3	2198	2971			Tryptophan halogenase [PF04820.17]
Contig_1243	1	1	444
Contig_1243	2	431	760
Contig_1243	3	699	845
Contig_1243	4	1000	2163			TonB dependent receptor [PF00593.27]
Contig_1243	5	2122	2517
Contig_1243	6	2517	2720
Contig_1243	7	3005	3136
Contig_1243	8	3365	3754
Contig_1243	9	3907	4239
Contig_1243	10	4458	4838
Contig_1244	1	18	164
Contig_1244	2	451	2583	K07407	alpha-galactosidase [EC:3.2.1.22]	Melibiase [PF02065.21]; Glycosyl hydrolase family 36 N-terminal domain [PF16875.8]; Glycosyl hydrolase family 36 C-terminal domain [PF16874.8]; Alpha galactosidase A [PF16499.8]; Glycosyl hydrolases family 31 [PF01055.29]
Contig_1244	3	2781	4802	K03655	ATP-dependent DNA helicase RecG [EC:5.6.2.4]	RecG wedge domain [PF17191.7]; ATP-dependent DNA helicase RecG, domain 3, C-terminal [PF19833.2]; Helicase conserved C-terminal domain [PF00271.34]; DEAD/DEAH box helicase [PF00270.32]; Type III restriction enzyme, res subunit [PF04851.18]
Contig_1244	4	4857	5150			Response regulator receiver domain [PF00072.27]
Contig_1244	5	5261	5764	K03412	two-component system, chemotaxis family, protein-glutamate methylesterase/glutaminase [EC:3.1.1.61 3.5.1.44]	CheB methylesterase [PF01339.20]
Contig_1244	6	5754	6185
Contig_1245	1	2	682			Beta galactosidase small chain [PF02929.20]
Contig_1245	2	739	1185	K15977	putative oxidoreductase	DoxX [PF07681.15]; TQO small subunit DoxD [PF04173.16]
Contig_1245	3	1547	1792
Contig_1245	4	1750	2691			Iron-containing alcohol dehydrogenase [PF00465.22]; Iron-containing alcohol dehydrogenase [PF13685.9]
Contig_1245	5	2815	3606			AraC-type transcriptional regulator N-terminus [PF06719.16]
Contig_1245	6	3795	4613
Contig_1245	7	4807	5226	K06991	uncharacterized protein	Glyoxalase/Bleomycin resistance protein/Dioxygenase superfamily [PF00903.28]; Glyoxalase-like domain [PF12681.10]
Contig_1245	8	5350	5805
Contig_1245	9	5802	6191
Contig_1245	10	6356	6844			Protein of unknown function (DUF3015) [PF11220.11]
Contig_1245	11	6924	7145
Contig_1245	12	7349	8662			Domain of unknown function (DUF4105) [PF13387.9]
Contig_1246	1	1	435
Contig_1246	2	809	1186	K03073	preprotein translocase subunit SecE	SecE/Sec61-gamma subunits of protein translocation complex [PF00584.23]
Contig_1246	3	1191	1754	K02601	transcription termination/antitermination protein NusG	Transcription termination factor nusG [PF02357.22]; KOW motif [PF00467.32]
Contig_1246	4	1967	2395	K02867	large subunit ribosomal protein L11	Ribosomal protein L11, RNA binding domain [PF00298.22]; Ribosomal protein L11, N-terminal domain [PF03946.17]
Contig_1246	5	2399	2701	K02863	large subunit ribosomal protein L1	Ribosomal protein L1p/L10e family [PF00687.24]
Contig_1247	1	108	452
Contig_1247	2	466	1401			Bacterial regulatory helix-turn-helix protein, lysR family [PF00126.30]
Contig_1247	3	1534	2190	K10679	nitroreductase / dihydropteridine reductase [EC:1.-.-.- 1.5.1.34]	Nitroreductase family [PF00881.27]; Putative TM nitroreductase [PF14512.9]
Contig_1247	4	2270	2719			3,4-dihydroxy-2-butanone 4-phosphate synthase [PF00926.22]
Contig_1250	1	1	546	K03270	3-deoxy-D-manno-octulosonate 8-phosphate phosphatase (KDO 8-P phosphatase) [EC:3.1.3.45]	haloacid dehalogenase-like hydrolase [PF08282.15]
Contig_1250	2	547	1518	K06041	arabinose-5-phosphate isomerase [EC:5.3.1.13]	SIS domain [PF01380.25]; CBS domain [PF00571.31]; SIS domain [PF13580.9]
Contig_1250	3	1522	2490	K07301	cation:H+ antiporter	Sodium/calcium exchanger protein [PF01699.27]
Contig_1250	4	2746	3561	K02065	phospholipid/cholesterol/gamma-HCH transport system ATP-binding protein	ABC transporter [PF00005.30]
Contig_1250	5	3561	3806
Contig_1251	1	90	329			RNA pseudouridylate synthase [PF00849.25]
Contig_1251	2	439	1200	K00979	3-deoxy-manno-octulosonate cytidylyltransferase (CMP-KDO synthetase) [EC:2.7.7.38]	Cytidylyltransferase [PF02348.22]; MobA-like NTP transferase domain [PF12804.10]
Contig_1251	3	1188	1385	K09791	uncharacterized protein
Contig_1251	4	1375	2355	K00912	tetraacyldisaccharide 4'-kinase [EC:2.7.1.130]	Tetraacyldisaccharide-1-P 4'-kinase [PF02606.17]
Contig_1251	5	2352	3632			ABC transporter [PF00005.30]; ABC transporter transmembrane region [PF00664.26]; RecF/RecN/SMC N terminal domain [PF02463.22]
Contig_1251	6	3795	4100
Contig_1251	7	4161	4832	K02238	competence protein ComEC
Contig_1251	8	4819	5502	K02238	competence protein ComEC	Competence protein [PF03772.19]
Contig_1254	1	3	281	K02897	large subunit ribosomal protein L25	Ribosomal L25p family [PF01386.22]
Contig_1254	2	430	855	K00948	ribose-phosphate pyrophosphokinase [EC:2.7.6.1]	Phosphoribosyl synthetase-associated domain [PF14572.9]; Phosphoribosyl transferase domain [PF00156.30]; Uracil phosphoribosyltransferase [PF14681.9]
Contig_1254	3	1427	2458	K05590	ATP-dependent RNA helicase SrmB [EC:3.6.4.13]	DEAD/DEAH box helicase [PF00270.32]; Helicase conserved C-terminal domain [PF00271.34]; Type III restriction enzyme, res subunit [PF04851.18]
Contig_1254	4	2534	3232	K15460	tRNA1Val (adenine37-N6)-methyltransferase [EC:2.1.1.223]	Methyltransferase small domain [PF05175.17]; Ribosomal protein L11 methyltransferase (PrmA) [PF06325.16]; N-6 DNA Methylase [PF02384.19]; Methyltransferase domain [PF13847.9]
Contig_1254	5	3294	4403			Domain of unknown function (DUF4153) [PF13687.9]
Contig_1254	6	4523	5002
Contig_1254	7	5167	5601			Uncharacterized protein conserved in bacteria (DUF2147) [PF09917.12]
Contig_1255	1	3	77
Contig_1255	2	62	295
Contig_1255	3	1317	1670
Contig_1255	4	1621	2670			UvrD-like helicase C-terminal domain [PF13361.9]
Contig_1256	1	1	141
Contig_1256	2	164	973			3-hydroxyacyl-CoA dehydrogenase, NAD binding domain [PF02737.21]
Contig_1256	3	1015	1632			3-hydroxyacyl-CoA dehydrogenase, C-terminal domain [PF00725.25]
Contig_1256	4	1637	2542	K00626	acetyl-CoA C-acetyltransferase [EC:2.3.1.9]	Thiolase, N-terminal domain [PF00108.26]; Thiolase, C-terminal domain [PF02803.21]
Contig_1256	5	2590	2763			Thiolase, C-terminal domain [PF02803.21]
Contig_1257	1	88	375	K05808	putative sigma-54 modulation protein	Sigma 54 modulation protein / S30EA ribosomal protein [PF02482.22]
Contig_1257	2	401	1939	K03092	RNA polymerase sigma-54 factor	Sigma-54, DNA binding domain [PF04552.16]; Sigma-54 factor, core binding domain [PF04963.16]
Contig_1257	3	2369	2728
Contig_1260	1	1	285
Contig_1260	2	1097	1318
Contig_1260	3	1567	1869
Contig_1260	4	1890	2213
Contig_1260	5	2303	2503
Contig_1260	6	2638	2841			Glycerol-3-phosphate acyltransferase C-terminal region [PF19277.2]
Contig_1262	1	35	247
Contig_1262	2	361	492
Contig_1262	3	634	1647			Citrate synthase, C-terminal domain [PF00285.24]
Contig_1262	4	1952	2443	K00241	succinate dehydrogenase / fumarate reductase, cytochrome b subunit	Succinate dehydrogenase/Fumarate reductase transmembrane subunit [PF01127.25]
Contig_1262	5	2434	2781	K00242	succinate dehydrogenase / fumarate reductase, membrane anchor subunit
Contig_1262	6	2782	4077			FAD binding domain [PF00890.27]
Contig_1263	1	65	511	K06968	23S rRNA (cytidine2498-2'-O)-methyltransferase [EC:2.1.1.186]	FtsJ-like methyltransferase [PF01728.22]
Contig_1263	2	586	1020			RlmM ferredoxin-like domain [PF18125.4]
Contig_1263	3	1038	1388			Protein of unknown function (DUF423) [PF04241.18]
Contig_1263	4	1425	1643			Alpha/beta hydrolase domain [PF20408.1]
Contig_1263	5	1631	2059	K07020	uncharacterized protein	Alpha/beta hydrolase domain [PF20408.1]; Serine aminopeptidase, S33 [PF12146.11]
Contig_1263	6	2062	2964	K03566	LysR family transcriptional regulator, glycine cleavage system transcriptional activator	LysR substrate binding domain [PF03466.23]; Bacterial regulatory helix-turn-helix protein, lysR family [PF00126.30]
Contig_1263	7	3086	3559			DAHP synthetase I family [PF00793.23]
Contig_1263	8	3586	3939			DAHP synthetase I family [PF00793.23]
Contig_1263	9	3949	4122			Protein of unknown function (DUF819) [PF05684.15]
Contig_1264	1	271	2391	K03406	methyl-accepting chemotaxis protein	Methyl-accepting chemotaxis protein (MCP) signalling domain [PF00015.24]
Contig_1264	2	2498	2953
Contig_1267	1	3	134
Contig_1267	2	239	1555			Glycosyl hydrolases family 31 [PF01055.29]
Contig_1267	3	1657	2778			Sodium:solute symporter family [PF00474.20]
Contig_1267	4	2859	3395
Contig_1267	5	3604	4683	K02014	iron complex outermembrane recepter protein	TonB-dependent Receptor Plug Domain [PF07715.18]
Contig_1268	1	1	276			FGGY family of carbohydrate kinases, N-terminal domain [PF00370.24]
Contig_1268	2	439	1395	K00078	dihydrodiol dehydrogenase / D-xylose 1-dehydrogenase (NADP) [EC:1.3.1.20 1.1.1.179]	Oxidoreductase family, NAD-binding Rossmann fold [PF01408.25]; Oxidoreductase family, C-terminal alpha/beta domain [PF02894.20]
Contig_1268	3	1691	2386			Beta xylosidase C-terminal Concanavalin A-like domain [PF17851.4]
Contig_1268	4	2329	3120	K01198	xylan 1,4-beta-xylosidase [EC:3.2.1.37]	Glycosyl hydrolases family 43 [PF04616.17]
Contig_1268	5	3454	4371			Periplasmic binding proteins and sugar binding domain of LacI family [PF00532.24]; Periplasmic binding protein-like domain [PF13377.9]; Periplasmic binding protein domain [PF13407.9]
Contig_1268	6	4437	5225			Sugar (and other) transporter [PF00083.27]; Major Facilitator Superfamily [PF07690.19]; Fungal trichothecene efflux pump (TRI12) [PF06609.16]
Contig_1269	1	2	85
Contig_1269	2	579	962
Contig_1269	3	1068	1310
Contig_1269	4	1411	1860
Contig_1269	5	2019	3017	K15255	ATP-dependent DNA helicase PIF1 [EC:5.6.2.3]	PIF1-like helicase [PF05970.17]; AAA domain [PF13604.9]
Contig_127	1	222	614	K03673	protein dithiol oxidoreductase (disulfide-forming) [EC:1.8.4.15]
Contig_127	2	631	1254	K03673	protein dithiol oxidoreductase (disulfide-forming) [EC:1.8.4.15]	DSBA-like thioredoxin domain [PF01323.23]; Thioredoxin [PF13462.9]
Contig_127	3	1287	2261			Phosphotransferase enzyme family [PF01636.26]
Contig_127	4	2348	3532			4Fe-4S dicluster domain [PF13746.9]; IG-like fold at C-terminal of FixG, putative oxidoreductase [PF11614.11]; 4Fe-4S dicluster domain [PF13187.9]; 4Fe-4S dicluster domain [PF14697.9]
Contig_1270	1	3	1517			AcrB/AcrD/AcrF family [PF00873.22]
Contig_1270	2	1520	2305			Barrel-sandwich domain of CusB or HlyD membrane-fusion [PF16576.8]
Contig_1270	3	2749	3435	K07146	UPF0176 protein	Rhodanese-like domain [PF00581.23]
Contig_1270	4	3438	3755			UPF0176 acylphosphatase like domain [PF17773.4]
Contig_1270	5	3965	5281			DEAD/DEAH box helicase [PF00270.32]; Helicase conserved C-terminal domain [PF00271.34]; Type III restriction enzyme, res subunit [PF04851.18]
Contig_1270	6	5294	5608			S1 domain [PF13509.9]
Contig_1270	7	5570	6145			TonB dependent receptor [PF00593.27]
Contig_1270	8	6194	6346
Contig_1271	1	3	257
Contig_1271	2	332	811	K09858	SEC-C motif domain protein	UPF0225 domain [PF17775.4]; SEC-C motif [PF02810.18]
Contig_1271	3	917	1354			Cell division inhibitor SulA [PF03846.17]
Contig_1271	4	1583	2047			Sel1 repeat [PF08238.15]
Contig_1271	5	2166	2534	K06901	adenine/guanine/hypoxanthine permease	Permease family [PF00860.23]
Contig_1273	1	1	879			Na+-H+ antiporter family [PF13726.9]
Contig_1273	2	998	1702	K22452	protein-glutamine gamma-glutamyltransferase [EC:2.3.2.13]	Transglutaminase-like superfamily [PF01841.22]
Contig_1273	3	1922	2317			TgpA N-terminal domain [PF11992.11]
Contig_1274	1	37	510			tRNA-(MS[2]IO[6]A)-hydroxylase (MiaE) [PF06175.14]
Contig_1274	2	717	1316
Contig_1274	3	1416	1940	K00764	amidophosphoribosyltransferase [EC:2.4.2.14]	Phosphoribosyl transferase domain [PF00156.30]
Contig_1274	4	3088	3549			FecCD transport family [PF01032.21]
Contig_1274	5	3554	3895			AAA domain [PF13500.9]
Contig_1276	1	3	479
Contig_1276	2	557	1039			Zinc-binding dehydrogenase [PF00107.29]
Contig_1276	3	1054	1602			Alcohol dehydrogenase GroES-like domain [PF08240.15]
Contig_1276	4	1749	2285			Protein of unknown function (DUF1499) [PF07386.14]
Contig_1277	1	33	380
Contig_1277	2	464	1000
Contig_1277	3	1269	2021	K01028	3-oxoacid CoA-transferase subunit A [EC:2.8.3.5]	Coenzyme A transferase [PF01144.26]
Contig_1277	4	2036	2692	K01029	3-oxoacid CoA-transferase subunit B [EC:2.8.3.5]
Contig_1277	5	3034	3264			Bacterial regulatory helix-turn-helix protein, lysR family [PF00126.30]
Contig_1277	6	3258	3914
Contig_1278	1	2	235
Contig_1278	2	416	634			pfkB family carbohydrate kinase [PF00294.27]
Contig_1278	3	738	1487	K03521	electron transfer flavoprotein beta subunit	Electron transfer flavoprotein domain [PF01012.24]
Contig_1278	4	1661	3301	K00311	electron-transferring-flavoprotein dehydrogenase [EC:1.5.5.1]	Electron transfer flavoprotein-ubiquinone oxidoreductase, 4Fe-4S [PF05187.16]; FAD binding domain [PF01494.22]; FAD binding domain [PF00890.27]; FAD dependent oxidoreductase [PF01266.27]; HI0933-like protein [PF03486.17]
Contig_1279	1	114	1799	K00362	nitrite reductase (NADH) large subunit [EC:1.7.1.15]	Nitrite and sulphite reductase 4Fe-4S domain [PF01077.25]; Rubredoxin NAD+ reductase C-terminal domain [PF18267.4]; BFD-like [2Fe-2S] binding domain [PF04324.18]
Contig_1279	2	1786	2139	K00363	nitrite reductase (NADH) small subunit [EC:1.7.1.15]	Rieske-like [2Fe-2S] domain [PF13806.9]
Contig_1279	3	2151	2750	K02303	uroporphyrin-III C-methyltransferase [EC:2.1.1.107]	Tetrapyrrole (Corrin/Porphyrin) Methylases [PF00590.23]
Contig_1280	1	2	886
Contig_1280	2	906	1274	K03832	periplasmic protein TonB	Gram-negative bacterial TonB protein C-terminal [PF03544.17]
Contig_1280	3	1332	1568			Secreted protein acidic and rich in cysteine Ca binding region [PF10591.12]
Contig_1280	4	1578	1814			EF-hand domain pair [PF13499.9]
Contig_1280	5	1994	2227
Contig_1280	6	2252	2485			EF-hand domain pair [PF13499.9]
Contig_1280	7	2816	3430
Contig_1280	8	3568	4272			Histidine kinase-, DNA gyrase B-, and HSP90-like ATPase [PF02518.29]; His Kinase A (phospho-acceptor) domain [PF00512.28]
Contig_1280	9	4274	4570
Contig_1280	10	4575	4817
Contig_1280	11	4820	5434			Response regulator receiver domain [PF00072.27]; Sigma-54 interaction domain [PF00158.29]; Sigma-54 interaction domain [PF14532.9]
Contig_1280	12	5548	6168			Sigma-54 interaction domain [PF00158.29]; Sigma-54 interaction domain [PF14532.9]
Contig_1280	13	6177	6677			Domain of Unknown Function (DUF1543) [PF07566.15]
Contig_1280	14	6696	6923
Contig_1280	15	7056	7301			Poly A polymerase head domain [PF01743.23]
Contig_1280	16	7270	8310			Poly A polymerase head domain [PF01743.23]; Probable RNA and SrmB- binding site of polymerase A [PF12627.10]
Contig_1280	17	8313	8477
Contig_1280	18	8745	10799	K14980	two-component system, OmpR family, sensor histidine kinase ChvG [EC:2.7.13.3]	Histidine kinase-, DNA gyrase B-, and HSP90-like ATPase [PF02518.29]; Carbohydrate family 9 binding domain-like [PF06452.14]; His Kinase A (phospho-acceptor) domain [PF00512.28]
Contig_1281	1	2	274
Contig_1281	2	443	739			Transglutaminase-like superfamily [PF01841.22]
Contig_1281	3	766	1608			LytTr DNA-binding domain [PF04397.18]
Contig_1281	4	1753	2364
Contig_1281	5	2702	2980
Contig_1281	6	3095	4537
Contig_1281	7	4577	5143
Contig_1281	8	5127	5708
Contig_1281	9	5794	6948
Contig_1281	10	6996	7748
Contig_1281	11	7906	8310
Contig_1281	12	8358	8648
Contig_1283	1	54	755			Cytosol aminopeptidase family, catalytic domain [PF00883.24]
Contig_1283	2	827	2464	K03406	methyl-accepting chemotaxis protein	Single Cache domain 2 [PF17200.7]; Cache domain [PF08269.14]; Methyl-accepting chemotaxis protein (MCP) signalling domain [PF00015.24]; HAMP domain [PF00672.28]
Contig_1283	3	2606	4789	K01278	dipeptidyl-peptidase 4 [EC:3.4.14.5]	Dipeptidyl peptidase IV (DPP IV) N-terminal region [PF00930.24]; Prolyl oligopeptidase family [PF00326.24]; BD-FAE [PF20434.1]; Acetyl xylan esterase (AXE1) [PF05448.15]; Dienelactone hydrolase family [PF01738.21]; X-Pro dipeptidyl-peptidase (S15 family) [PF02129.21]; Abhydrolase family [PF12715.10]; Phospholipase/Carboxylesterase [PF02230.19]; Esterase FrsA-like [PF06500.14]; alpha/beta hydrolas…
Contig_1283	4	4942	5370			HIT domain [PF01230.26]
Contig_1283	5	5387	7087			Peptidase family M49 [PF03571.18]
Contig_1283	6	7384	8223			HDOD domain [PF08668.15]
Contig_1283	7	8280	8744			Amidohydrolase family [PF07969.14]; Amidohydrolase family [PF01979.23]
Contig_1283	8	8810	8974
Contig_1285	1	47	259
Contig_1285	2	329	571	K02398	negative regulator of flagellin synthesis FlgM	Anti-sigma-28 factor, FlgM [PF04316.16]
Contig_1285	3	648	830	K02386	flagellar basal body P-ring formation protein FlgA	Chaperone for flagella basal body P-ring formation [PF13144.9]
Contig_1285	4	877	1572	K09973	uncharacterized protein	TraB/PrgY/gumN family [PF01963.20]
Contig_1285	5	1622	3058			Histidine kinase-, DNA gyrase B-, and HSP90-like ATPase [PF02518.29]; His Kinase A (phospho-acceptor) domain [PF00512.28]; GHKL domain [PF14501.9]
Contig_1285	6	3039	3713			Response regulator receiver domain [PF00072.27]; Transcriptional regulatory protein, C terminal [PF00486.31]
Contig_1285	7	3777	4202
Contig_1285	8	4153	4443			Sulfatase [PF00884.26]
Contig_1285	9	4479	5393			Sulfatase [PF00884.26]
Contig_1285	10	5390	5782
Contig_1285	11	5745	6116			Prokaryotic diacylglycerol kinase [PF01219.22]
Contig_1285	12	6113	6277
Contig_1286	1	35	961			Radical SAM ThiC family [PF01964.21]; ThiC-associated domain [PF13667.9]
Contig_1286	2	1324	1722	K03668	heat shock protein HslJ	META domain [PF03724.19]
Contig_1286	3	1849	2247	K07107	acyl-CoA thioester hydrolase [EC:3.1.2.-]	Thioesterase-like superfamily [PF13279.9]; Acyl-ACP thioesterase [PF01643.20]
Contig_1286	4	2350	2691
Contig_1288	1	3	443
Contig_1288	2	463	1575			Protein of unknown function (DUF3019) [PF11456.11]; Response regulator receiver domain [PF00072.27]; Transcriptional regulatory protein, C terminal [PF00486.31]
Contig_1288	3	1885	2421
Contig_1288	4	3039	3272			IucA / IucC family [PF04183.15]
Contig_129	1	3	251			Amidohydrolase family [PF01979.23]; Amidohydrolase family [PF07969.14]
Contig_129	2	366	2645			Monomeric isocitrate dehydrogenase [PF03971.17]
Contig_1290	1	130	336
Contig_1290	2	788	907
Contig_1290	3	920	1516			LysE type translocator [PF01810.21]
Contig_1290	4	1572	2075	K00682	gamma-glutamylcyclotransferase [EC:4.3.2.9]	AIG2-like family [PF13772.9]; Gamma-glutamyl cyclotransferase, AIG2-like [PF06094.15]
Contig_1290	5	2083	3624	K01467	beta-lactamase class C [EC:3.5.2.6]	Beta-lactamase [PF00144.27]; Domain of unknown function (DUF3471) [PF11954.11]
Contig_1291	1	36	1694			ABC transporter [PF00005.30]; ABC transporter transmembrane region [PF00664.26]; RecF/RecN/SMC N terminal domain [PF02463.22]
Contig_1291	2	1796	2026
Contig_1292	1	3	416	K09930	uncharacterized protein	Protein of unknown function (DUF692) [PF05114.16]
Contig_1292	2	391	738			Predicted integral membrane protein (DUF2282) [PF10048.12]
Contig_1292	3	1486	1821			Aldehyde dehydrogenase family [PF00171.25]
Contig_1292	4	1890	3005			Aldehyde dehydrogenase family [PF00171.25]
Contig_1292	5	3178	3867			AraC-type transcriptional regulator N-terminus [PF06719.16]
Contig_1292	6	3854	4072			Helix-turn-helix domain [PF12833.10]; Bacterial regulatory helix-turn-helix proteins, AraC family [PF00165.26]
Contig_1292	7	4157	4483
Contig_1293	1	90	1943	K02656	type IV pilus assembly protein PilF	Tetratricopeptide repeat [PF13429.9]; Anaphase-promoting complex, cyclosome, subunit 3 [PF12895.10]; ChAPs (Chs5p-Arf1p-binding proteins) [PF09295.13]; Tetratricopeptide repeat [PF13431.9]
Contig_1293	2	2070	3263	K06941	23S rRNA (adenine2503-C2)-methyltransferase [EC:2.1.1.192]	Radical SAM superfamily [PF04055.24]
Contig_1293	3	3369	3800	K00940	nucleoside-diphosphate kinase [EC:2.7.4.6]	Nucleoside diphosphate kinase [PF00334.22]
Contig_1293	4	4002	4259
Contig_1295	1	84	992			Nitrogen regulatory protein P-II [PF00543.25]
Contig_1295	2	1145	2194	K16568	exopolysaccharide production protein ExoZ	Acyltransferase family [PF01757.25]
Contig_1295	3	2196	2444
Contig_1295	4	2441	3082
Contig_1296	1	2	1732	K03043	DNA-directed RNA polymerase subunit beta [EC:2.7.7.6]	RNA polymerase Rpb2, domain 6 [PF00562.31]; RNA polymerase Rpb2, domain 7 [PF04560.23]; RNA polymerase beta subunit [PF04563.18]
Contig_1296	2	1837	2505			RNA polymerase Rpb1, domain 1 [PF04997.15]
Contig_1296	3	2505	6011	K03046	DNA-directed RNA polymerase subunit beta' [EC:2.7.7.6]	RNA polymerase Rpb1, domain 5 [PF04998.20]; RNA polymerase Rpb1, domain 2 [PF00623.23]; RNA polymerase Rpb1, domain 1 [PF04997.15]; RNA polymerase Rpb1, domain 3 [PF04983.21]; RNA polymerase Rpb1, domain 4 [PF05000.20]
Contig_1296	4	6205	6579	K02950	small subunit ribosomal protein S12	Ribosomal protein S12/S23 [PF00164.28]; Ribosomal protein S7p/S5e [PF00177.24]
Contig_1296	5	6677	7147	K02992	small subunit ribosomal protein S7	Ribosomal protein S7p/S5e [PF00177.24]
Contig_1296	6	7175	9289	K02355	elongation factor G	Elongation factor G, domain IV [PF03764.21]; Elongation factor Tu GTP binding domain [PF00009.30]; Elongation Factor G, domain III [PF14492.9]; Elongation factor G C-terminus [PF00679.27]; Elongation factor Tu domain 2 [PF03144.28]
Contig_1296	7	9352	9840			Elongation factor Tu GTP binding domain [PF00009.30]
Contig_1297	1	917	1123
Contig_1297	2	1116	1853	K01902	succinyl-CoA synthetase alpha subunit [EC:6.2.1.5]	CoA-ligase [PF00549.22]; CoA binding domain [PF02629.22]; Succinyl-CoA ligase like flavodoxin domain [PF13607.9]; CoA binding domain [PF13380.9]
Contig_1297	3	1853	3019	K01903	succinyl-CoA synthetase beta subunit [EC:6.2.1.5]	ATP-grasp domain [PF08442.13]; CoA-ligase [PF00549.22]; ATP-grasp domain [PF13549.9]
Contig_1297	4	3196	3903	K00658	2-oxoglutarate dehydrogenase E2 component (dihydrolipoamide succinyltransferase) [EC:2.3.1.61]	2-oxoacid dehydrogenases acyltransferase (catalytic domain) [PF00198.26]
Contig_1297	5	3870	4712			Biotin-requiring enzyme [PF00364.25]; e3 binding domain [PF02817.20]
Contig_1297	6	4716	6083			2-oxoglutarate dehydrogenase C-terminal [PF16870.8]; Transketolase, pyrimidine binding domain [PF02779.27]
Contig_1297	7	6071	7534			Dehydrogenase E1 component [PF00676.23]; 2-oxoglutarate dehydrogenase N-terminus [PF16078.8]
Contig_1297	8	7629	8345	K00240	succinate dehydrogenase / fumarate reductase, iron-sulfur subunit [EC:1.3.5.1 1.3.5.4]	2Fe-2S iron-sulfur cluster binding domain [PF13085.9]; 4Fe-4S dicluster domain [PF13534.9]; 4Fe-4S dicluster domain [PF13183.9]
Contig_1297	9	8356	8700			Fumarate reductase flavoprotein C-term [PF02910.23]
Contig_1297	10	8660	9265			FAD binding domain [PF00890.27]
Contig_1298	1	41	328	K07113	UPF0716 protein FxsA	FxsA cytoplasmic membrane protein [PF04186.16]
Contig_1298	2	623	826	K03926	periplasmic divalent cation tolerance protein	CutA1 divalent ion tolerance protein [PF03091.18]
Contig_1298	3	826	1815	K04084	thioredoxin:protein disulfide reductase [EC:1.8.4.16]	Cytochrome C biogenesis protein transmembrane region [PF02683.18]; Disulphide bond corrector protein DsbC [PF11412.11]
Contig_1298	4	1815	2660	K04084	thioredoxin:protein disulfide reductase [EC:1.8.4.16]	Thioredoxin-like [PF13899.9]; Cytochrome C biogenesis protein transmembrane region [PF02683.18]; Thioredoxin-like domain [PF13098.9]; Protein of unknown function, DUF255 [PF03190.18]; Thioredoxin [PF00085.23]
Contig_1298	5	2889	3341	K03786	3-dehydroquinate dehydratase II [EC:4.2.1.10]	Dehydroquinase class II [PF01220.22]
Contig_1298	6	3382	3840	K02160	acetyl-CoA carboxylase biotin carboxyl carrier protein	Biotin-requiring enzyme [PF00364.25]
Contig_1298	7	3867	5207	K01961	acetyl-CoA carboxylase, biotin carboxylase subunit [EC:6.4.1.2 6.3.4.14]	Carbamoyl-phosphate synthase L chain, ATP binding domain [PF02786.20]; Biotin carboxylase, N-terminal domain [PF00289.25]; Biotin carboxylase C-terminal domain [PF02785.22]; ATP-grasp domain [PF02655.17]; D-ala D-ala ligase C-terminus [PF07478.16]; ATP-grasp domain [PF02222.25]; RimK-like ATP-grasp domain [PF08443.14]; ATP-grasp domain [PF13535.9]; Phosphoribosylglycinamide synthetase, ATP-grasp …
Contig_1298	8	5625	5828
Contig_1298	9	5819	6325	K05799	GntR family transcriptional regulator, transcriptional repressor for pyruvate dehydrogenase complex	Bacterial regulatory proteins, gntR family [PF00392.24]; FCD domain [PF07729.15]
Contig_1298	10	6525	7283			Enoyl-(Acyl carrier protein) reductase [PF13561.9]; short chain dehydrogenase [PF00106.28]; KR domain [PF08659.13]
Contig_1298	11	7287	8237	K00883	2-dehydro-3-deoxygalactonokinase [EC:2.7.1.58]	2-keto-3-deoxy-galactonokinase [PF05035.15]
Contig_1299	1	15	293			Helicase conserved C-terminal domain [PF00271.34]
Contig_1299	2	301	2880	K03723	transcription-repair coupling factor (superfamily II helicase) [EC:5.6.2.4]	UvrB interaction domain [PF17757.4]; CarD-like/TRCF domain [PF02559.19]; DEAD/DEAH box helicase [PF00270.32]
Contig_1299	3	2941	3834	K12251	N-carbamoylputrescine amidase [EC:3.5.1.53]	Carbon-nitrogen hydrolase [PF00795.25]
Contig_1299	4	3831	4886	K10536	agmatine deiminase [EC:3.5.3.12]	Porphyromonas-type peptidyl-arginine deiminase [PF04371.18]
Contig_1300	1	15	293			Lipocalin-like domain [PF08212.15]
Contig_1300	2	391	846	K09768	uncharacterized protein	Uncharacterized BCR, YaiI/YqxD family COG1671 [PF02639.17]
Contig_1300	3	843	1952
Contig_1300	4	2073	2288
Contig_1300	5	2288	2827
Contig_1300	6	3172	3801	K00799	glutathione S-transferase [EC:2.5.1.18]	Glutathione S-transferase, N-terminal domain [PF13417.9]; Glutathione S-transferase, N-terminal domain [PF13409.9]; Glutathione S-transferase, N-terminal domain [PF02798.23]
Contig_1300	7	3743	3850
Contig_1300	8	3958	4854			Zinc-binding dehydrogenase [PF00107.29]
Contig_1300	9	4886	5086
Contig_1300	10	5309	6268			Lamin Tail Domain [PF00932.22]
Contig_1300	11	6210	6809			Lamin Tail Domain [PF00932.22]
Contig_1300	12	6775	7002
Contig_1300	13	6990	7868	K06330	spore coat protein H	CotH kinase protein [PF08757.14]
Contig_1300	14	7946	8476			VTC domain [PF09359.13]
Contig_1300	15	8473	8700
Contig_1300	16	8697	8858
Contig_1300	17	8860	9447			Domain of unknown function (DUF4956) [PF16316.8]
Contig_1300	18	9449	10090	K07221	phosphate-selective porin OprO and OprP	Phosphate-selective porin O and P [PF07396.14]
Contig_1300	19	10077	10247
Contig_1304	1	99	2849	K01729	poly(beta-D-mannuronate) lyase [EC:4.2.2.3]	Chondroitinase B [PF14592.9]; Periplasmic copper-binding protein (NosD) [PF05048.16]
Contig_1304	2	3174	6206	K02014	iron complex outermembrane recepter protein	TonB dependent receptor [PF00593.27]
Contig_1304	3	6725	7237			TonB-dependent Receptor Plug Domain [PF07715.18]
Contig_1305	1	150	332	K06190	intracellular septation protein	Intracellular septation protein A [PF04279.18]
Contig_1305	2	365	724	K06190	intracellular septation protein	Intracellular septation protein A [PF04279.18]
Contig_1305	3	915	1007
Contig_1305	4	1047	1199			Bacterial DNA-binding protein [PF00216.24]
Contig_1305	5	1933	2310			DJ-1/PfpI family [PF01965.27]; C-terminal domain found in long catalases [PF18011.4]
Contig_1306	1	35	535			Bacterial extracellular solute-binding protein [PF13343.9]
Contig_1306	2	778	1032
Contig_1306	3	1033	1845
Contig_1306	4	1829	1975
Contig_1306	5	2089	2403
Contig_1306	6	2625	2948
Contig_1308	1	2	232			GspL periplasmic domain [PF12693.10]
Contig_1308	2	229	702	K02462	general secretion pathway protein M	Type II secretion system (T2SS), protein M [PF04612.15]
Contig_1308	3	706	1464	K02463	general secretion pathway protein N	Type II secretion system (T2SS), protein N [PF01203.22]
Contig_1308	4	1487	1807			Uncharacterised protein family (UPF0149) [PF03695.16]
Contig_1309	1	1	303
Contig_1309	2	481	1683	K01940	argininosuccinate synthase [EC:6.3.4.5]	Arginosuccinate synthase [PF00764.22]
Contig_1309	3	1680	2612			Aspartate/ornithine carbamoyltransferase, Asp/Orn binding domain [PF00185.27]; Aspartate/ornithine carbamoyltransferase, carbamoyl-P binding domain [PF02729.24]
Contig_1309	4	2620	3273			Amino acid kinase family [PF00696.31]
Contig_1309	5	3387	4397	K00145	N-acetyl-gamma-glutamyl-phosphate reductase [EC:1.2.1.38]	Semialdehyde dehydrogenase, dimerisation domain [PF02774.21]; Semialdehyde dehydrogenase, NAD binding domain [PF01118.27]
Contig_1309	6	4621	5781	K01438	acetylornithine deacetylase [EC:3.5.1.16]	Peptidase family M20/M25/M40 [PF01546.31]; Peptidase dimerisation domain [PF07687.17]
Contig_1309	7	5859	6440
Contig_131	1	1	459			Glycerophosphoryl diester phosphodiesterase family [PF03009.20]
Contig_131	2	456	1097
Contig_131	3	1142	1321
Contig_131	4	1478	1657
Contig_131	5	1645	2613	K07778	two-component system, NarL family, sensor histidine kinase DesK [EC:2.7.13.3]	Histidine kinase [PF07730.16]
Contig_1310	1	1	345
Contig_1310	2	369	557
Contig_1310	3	568	1047			Type IV secretion-system coupling protein DNA-binding domain [PF10412.12]; Type IV secretory system Conjugative DNA transfer [PF02534.17]; Helicase HerA, central domain [PF01935.20]
Contig_1310	4	1151	2632	K12217	intracellular multiplication protein IcmO [EC:7.2.4.8]	TraM recognition site of TraD and TraG [PF12696.10]; Type IV secretory system Conjugative DNA transfer [PF02534.17]
Contig_1310	5	2641	3051
Contig_1310	6	3051	3563
Contig_1310	7	3579	3902
Contig_1310	8	3895	4272
Contig_1310	9	4269	4409
Contig_1311	1	359	634	K00432	glutathione peroxidase [EC:1.11.1.9]	Glutathione peroxidase [PF00255.22]
Contig_1311	2	896	1093
Contig_1311	3	1470	1928			Protein of unknown function (DUF2884) [PF11101.11]
Contig_1311	4	1870	2127			Protein of unknown function (DUF1194) [PF06707.14]
Contig_1313	1	1	105
Contig_1313	2	140	442			Glycine transporter [PF03458.16]
Contig_1313	3	2242	3045	K01082	3'(2'), 5'-bisphosphate nucleotidase [EC:3.1.3.7]	Inositol monophosphatase family [PF00459.28]
Contig_1313	4	3038	3610	K08312	ADP-ribose diphosphatase [EC:3.6.1.-]	NUDIX domain [PF00293.31]
Contig_1313	5	3672	4319	K20881	GMP/IMP 5'-nucleotidase [EC:3.1.3.-]	Haloacid dehalogenase-like hydrolase [PF13419.9]; haloacid dehalogenase-like hydrolase [PF00702.29]
Contig_1313	6	4335	5030			dUTPase [PF08761.14]
Contig_1313	7	5064	5432	K09910	uncharacterized protein	Uncharacterised protein family (UPF0231) [PF06062.14]
Contig_1313	8	5549	5773
Contig_1313	9	6076	7899	K03657	ATP-dependent DNA helicase UvrD/PcrA [EC:5.6.2.4]	UvrD/REP helicase N-terminal domain [PF00580.24]; UvrD-like helicase C-terminal domain [PF13361.9]; AAA domain [PF13245.9]
Contig_1314	1	209	715			Conserved hypothetical protein 698 [PF03601.17]
Contig_1314	2	736	918			Conserved hypothetical protein 698 [PF03601.17]
Contig_1314	3	912	1142			Conserved hypothetical protein 698 [PF03601.17]
Contig_1314	4	1363	1971			RimK PreATP-grasp domain [PF18030.4]; RimK-like ATP-grasp domain [PF08443.14]; ATP-grasp domain [PF02655.17]
Contig_1314	5	1974	2183			Putative ATP-dependant zinc protease [PF05618.14]
Contig_1314	6	2180	2407			Putative ATP-dependant zinc protease [PF05618.14]
Contig_1314	7	2692	3408	K16074	zinc transporter
Contig_1314	8	3362	3664			CorA-like Mg2+ transporter protein [PF01544.21]
Contig_1314	9	3720	4463			Alginate lyase [PF08787.14]
Contig_1316	1	865	1368
Contig_1316	2	1410	1952
Contig_1316	3	2065	2469
Contig_1316	4	2579	3796			Subtilase family [PF00082.25]
Contig_1317	1	385	822
Contig_1317	2	919	1533			Peptidase family M1 domain [PF01433.23]
Contig_1317	3	1717	2028			Bor protein [PF06291.14]
Contig_1317	4	2025	2354			Bor protein [PF06291.14]
Contig_1317	5	2367	2693	K02004	putative ABC transport system permease protein
Contig_1318	1	2	451			AMP-binding enzyme C-terminal domain [PF13193.9]
Contig_1318	2	556	1206			Response regulator receiver domain [PF00072.27]; Bacterial regulatory proteins, luxR family [PF00196.22]
Contig_1318	3	1295	2125	K01433	formyltetrahydrofolate deformylase [EC:3.5.1.10]	Formyl transferase [PF00551.22]
Contig_1318	4	2329	2514
Contig_1318	5	2511	2603
Contig_132	1	3	563			HAMP domain [PF00672.28]
Contig_132	2	845	1993			Histidine kinase-, DNA gyrase B-, and HSP90-like ATPase [PF02518.29]; Response regulator receiver domain [PF00072.27]
Contig_132	3	2017	2394
Contig_1320	1	284	1138	K05986	nuclease S1 [EC:3.1.30.1]	S1/P1 Nuclease [PF02265.19]
Contig_1320	2	1182	2582			Carboxypeptidase regulatory-like domain [PF13620.9]
Contig_1321	1	447	1010
Contig_1321	2	1292	1711
Contig_1321	3	1704	2450
Contig_1323	1	2	343	K11211	3-deoxy-D-manno-octulosonic acid kinase [EC:2.7.1.166]
Contig_1323	2	466	951
Contig_1323	3	1080	1322
Contig_1323	4	1395	1526
Contig_1323	5	1578	1844			GldM N-terminal domain [PF12081.11]
Contig_1323	6	2153	2263
Contig_1323	7	2420	2635
Contig_1323	8	2595	3101
Contig_1323	9	3634	3819
Contig_1323	10	3920	4627	K07251	thiamine kinase [EC:2.7.1.89]	Choline/ethanolamine kinase [PF01633.23]; Phosphotransferase enzyme family [PF01636.26]
Contig_1323	11	4631	5248	K03811	nicotinamide mononucleotide transporter	Nicotinamide mononucleotide transporter [PF04973.15]
Contig_1323	12	5450	5701			YKOF-related Family [PF07615.14]; Thiamine-binding protein [PF01910.20]
Contig_1323	13	5809	6048			Protein of unknown function (DUF2960) [PF11173.11]
Contig_1324	1	3	569
Contig_1324	2	730	2157
Contig_1324	3	2117	2518
Contig_1325	1	1	438	K07793	putative tricarboxylic transport membrane protein	Tripartite tricarboxylate transporter TctA family [PF01970.19]
Contig_1325	2	442	909	K07794	putative tricarboxylic transport membrane protein	Tripartite tricarboxylate transporter TctB family [PF07331.14]
Contig_1325	3	922	1902	K07795	putative tricarboxylic transport membrane protein	Tripartite tricarboxylate transporter family receptor [PF03401.17]
Contig_1325	4	1914	2126			Phosphate-selective porin O and P [PF07396.14]
Contig_1325	5	2105	2815	K07221	phosphate-selective porin OprO and OprP	Phosphate-selective porin O and P [PF07396.14]
Contig_1325	6	2818	3153
Contig_1325	7	3652	3930
Contig_1326	1	185	1009			alpha/beta hydrolase fold [PF00561.23]; Serine aminopeptidase, S33 [PF12146.11]; Alpha/beta hydrolase family [PF12697.10]; Alpha/beta hydrolase of unknown function (DUF1057) [PF06342.15]; TAP-like protein [PF08386.13]
Contig_1326	2	1443	2402			Putative sugar-binding domain [PF04198.16]
Contig_1326	3	2651	3652	K10111	multiple sugar transport system ATP-binding protein [EC:7.5.2.-]	ABC transporter [PF00005.30]; TOBE domain [PF08402.13]
Contig_1326	4	3663	4166			Binding-protein-dependent transport system inner membrane component [PF00528.25]
Contig_1326	5	4166	4492
Contig_1326	6	4495	5049			Binding-protein-dependent transport system inner membrane component [PF00528.25]
Contig_1329	1	37	183			Triosephosphate isomerase [PF00121.21]
Contig_1329	2	155	487			Triosephosphate isomerase [PF00121.21]
Contig_1329	3	559	1908	K03431	phosphoglucosamine mutase [EC:5.4.2.10]	Phosphoglucomutase/phosphomannomutase, alpha/beta/alpha domain I [PF02878.19]; Phosphoglucomutase/phosphomannomutase, alpha/beta/alpha domain III [PF02880.19]; Phosphoglucomutase/phosphomannomutase, alpha/beta/alpha domain II [PF02879.19]
Contig_1329	4	1905	2438			Pterin binding enzyme [PF00809.25]
Contig_1329	5	2531	2752			Pterin binding enzyme [PF00809.25]
Contig_1329	6	2824	4773	K03798	cell division protease FtsH [EC:3.4.24.-]	Peptidase family M41 [PF01434.21]; ATPase family associated with various cellular activities (AAA) [PF00004.32]; Holliday junction DNA helicase RuvB P-loop domain [PF05496.15]; AAA+ lid domain [PF17862.4]; AAA domain (dynein-related subfamily) [PF07728.17]; TIP49 P-loop domain [PF06068.16]; FtsH Extracellular [PF06480.18]; Bacterial dnaA protein [PF00308.21]; AAA domain (Cdc48 subfamily) [PF07724…
Contig_1329	7	4840	5202			FtsJ-like methyltransferase [PF01728.22]
Contig_133	1	61	282			Ribosomal protein S8 [PF00410.22]
Contig_133	2	704	856			ribosomal L5P family C-terminus [PF00673.24]
Contig_133	3	2053	2271
Contig_133	4	2276	2806			YfiR/HmsC-like [PF13689.9]
Contig_133	5	3278	4294			TonB dependent receptor [PF00593.27]
Contig_1330	1	78	404			AFG1-like ATPase [PF03969.19]
Contig_1330	2	464	1162	K06183	16S rRNA pseudouridine516 synthase [EC:5.4.99.19]	RNA pseudouridylate synthase [PF00849.25]; S4 domain [PF01479.28]
Contig_1330	3	1282	1935	K06177	tRNA pseudouridine32 synthase / 23S rRNA pseudouridine746 synthase [EC:5.4.99.28 5.4.99.29]	RNA pseudouridylate synthase [PF00849.25]
Contig_1330	4	2017	2967			Protein of unknown function (DUF3530) [PF12048.11]
Contig_1330	5	2950	3816	K05801	DnaJ like chaperone protein	Tellurite resistance protein TerB [PF05099.16]; DnaJ domain [PF00226.34]
Contig_1330	6	3849	4118
Contig_1330	7	4542	5153			Peptidase family M48 [PF01435.21]
Contig_1330	8	5306	6061
Contig_1334	1	2	118
Contig_1334	2	308	622			P-loop ATPase protein family [PF03668.18]
Contig_1334	3	1021	1476
Contig_1334	4	1476	1901			Mechanosensitive ion channel [PF00924.21]
Contig_1338	1	61	1503	K01571	oxaloacetate decarboxylase (Na+ extruding) subunit alpha [EC:7.2.4.2]	Conserved carboxylase domain [PF02436.21]; HMGL-like [PF00682.22]
Contig_1338	2	1515	1778	K01573	oxaloacetate decarboxylase (Na+ extruding) subunit gamma	Oxaloacetate decarboxylase, gamma chain [PF04277.16]
Contig_1338	3	2277	2393			Protein of unknown function (DUF1328) [PF07043.16]
Contig_1338	4	2506	2697
Contig_1338	5	2830	3093
Contig_1339	1	2	61
Contig_1339	2	92	331
Contig_1339	3	563	733
Contig_1339	4	911	1828			PepSY-associated TM region [PF03929.19]
Contig_1339	5	1846	2280
Contig_1339	6	2277	2564
Contig_1339	7	2801	3373	K06153	undecaprenyl-diphosphatase [EC:3.6.1.27]	Bacitracin resistance protein BacA [PF02673.21]
Contig_1339	8	3201	4220			Thiamine pyrophosphate enzyme, N-terminal TPP binding domain [PF02776.21]; Thiamine pyrophosphate enzyme, central domain [PF00205.25]
Contig_1340	1	2	799	K00259	alanine dehydrogenase [EC:1.4.1.1]	Alanine dehydrogenase/PNT, N-terminal domain [PF05222.18]; Alanine dehydrogenase/PNT, C-terminal domain [PF01262.24]; Pyridine nucleotide-disulphide oxidoreductase [PF00070.30]
Contig_1340	2	997	1422	K03719	Lrp/AsnC family transcriptional regulator, leucine-responsive regulatory protein	Lrp/AsnC ligand binding domain [PF01037.24]
Contig_1340	3	1597	1743
Contig_1340	4	1700	2098
Contig_1340	5	2036	2194			Queuosine biosynthesis protein QueC [PF06508.16]
Contig_1340	6	2412	2696
Contig_1341	1	2	1186	K07751	PepB aminopeptidase [EC:3.4.11.23]	Cytosol aminopeptidase family, catalytic domain [PF00883.24]; Peptidase [PF12404.11]
Contig_1341	2	1310	2029	K06206	sugar fermentation stimulation protein A	Sugar fermentation stimulation protein RE domain [PF03749.16]; SfsA N-terminal OB domain [PF17746.4]
Contig_1342	1	40	4221			Bacterial Ig-like domain [PF19077.3]; Bacterial Ig-like domain (group 3) [PF13750.9]; Glucodextranase, domain B [PF09136.13]; Bacterial Ig domain [PF17936.4]
Contig_1343	1	189	1319	K20542	endoglucanase [EC:3.2.1.4]	Glycosyl hydrolases family 8 [PF01270.20]
Contig_1343	2	1310	1768
Contig_1343	3	2000	3874			Anaphase-promoting complex, cyclosome, subunit 3 [PF12895.10]; Tetratricopeptide repeat [PF13429.9]; Tetratricopeptide repeat [PF14559.9]; Tetratricopeptide repeat [PF13371.9]
Contig_1343	4	3825	4067
Contig_1344	1	380	664			Ribonuclease HII [PF01351.21]
Contig_1344	2	654	1811	K00748	lipid-A-disaccharide synthase [EC:2.4.1.182]	Lipid-A-disaccharide synthetase [PF02684.18]
Contig_1344	3	2113	3696	K00425	cytochrome bd ubiquinol oxidase subunit I [EC:7.1.1.7]	Cytochrome bd terminal oxidase subunit I [PF01654.20]
Contig_1344	4	3693	4832	K00426	cytochrome bd ubiquinol oxidase subunit II [EC:7.1.1.7]	Cytochrome bd terminal oxidase subunit II [PF02322.18]
Contig_1344	5	4845	5009	K00424	cytochrome bd-I ubiquinol oxidase subunit X [EC:7.1.1.7]	Membrane bound YbgT-like protein [PF08173.14]
Contig_1344	6	4999	5652
Contig_1344	7	5796	6791			ABC transporter [PF00005.30]; RecF/RecN/SMC N terminal domain [PF02463.22]
Contig_1344	8	6784	8529	K16012	ATP-binding cassette, subfamily C, bacterial CydC	ABC transporter [PF00005.30]
Contig_1344	9	8512	8904	K03642	rare lipoprotein A	Lytic transglycolase [PF03330.21]
Contig_1344	10	9054	9824	K00677	UDP-N-acetylglucosamine acyltransferase [EC:2.3.1.129]	Udp N-acetylglucosamine O-acyltransferase; Domain 2 [PF13720.9]
Contig_1344	11	9827	10279	K02372	3-hydroxyacyl-[acyl-carrier-protein] dehydratase [EC:4.2.1.59]	FabA-like domain [PF07977.16]
Contig_1344	12	10306	10941	K02536	UDP-3-O-[3-hydroxymyristoyl] glucosamine N-acyltransferase [EC:2.3.1.191]	Hexapeptide repeat of succinyl-transferase [PF14602.9]
Contig_1345	1	2	1369			DNA gyrase/topoisomerase IV, subunit A [PF00521.23]
Contig_1345	2	1357	1725
Contig_1345	3	1775	2101			Bacterial Peptidase A24 N-terminal domain [PF06750.16]
Contig_1345	4	2283	2534
Contig_1346	1	31	2322			Carboxypeptidase regulatory-like domain [PF13620.9]; CarboxypepD_reg-like domain [PF13715.9]
Contig_1346	2	2739	2993
Contig_1346	3	3094	3708			Dihydrodipicolinate synthetase family [PF00701.25]
Contig_1346	4	4110	4706			Bacterial regulatory proteins, gntR family [PF00392.24]; FCD domain [PF07729.15]
Contig_1346	5	4840	5739			Aldehyde dehydrogenase family [PF00171.25]
Contig_1346	6	5739	6023			Aldehyde dehydrogenase family [PF00171.25]
Contig_1346	7	6011	6334			Aldehyde dehydrogenase family [PF00171.25]
Contig_1346	8	6348	6872			Proline racemase [PF05544.14]
Contig_1347	1	60	692			Response regulator receiver domain [PF00072.27]; Histidine kinase-, DNA gyrase B-, and HSP90-like ATPase [PF02518.29]
Contig_1347	2	685	843
Contig_1347	3	1121	2695	K03387	NADH-dependent peroxiredoxin subunit F [EC:1.8.1.-]	Pyridine nucleotide-disulphide oxidoreductase [PF07992.17]; Thioredoxin domain [PF13192.9]; Flavin-binding monooxygenase-like [PF00743.22]; L-lysine 6-monooxygenase/L-ornithine 5-monooxygenase [PF13434.9]; FAD dependent oxidoreductase [PF12831.10]; Glucose inhibited division protein A [PF01134.25]; Pyridine nucleotide-disulphide oxidoreductase [PF00070.30]
Contig_1347	4	2850	3437	K24119	NADH-dependent peroxiredoxin subunit C [EC:1.11.1.26]	AhpC/TSA family [PF00578.24]; SCO1/SenC [PF02630.17]
Contig_1348	1	1	75
Contig_1348	2	437	655
Contig_1348	3	748	2145			Sodium:solute symporter family [PF00474.20]
Contig_1348	4	2485	3438			TonB dependent receptor [PF00593.27]
Contig_1350	1	152	388
Contig_1350	2	540	989
Contig_1350	3	1546	2175
Contig_1350	4	2172	2486
Contig_1351	1	3	983	K09696	sodium transport system permease protein	ABC-2 family transporter protein [PF12679.10]
Contig_1351	2	1260	1487
Contig_1351	3	1751	1903
Contig_1351	4	1978	4314			Histidine kinase-, DNA gyrase B-, and HSP90-like ATPase [PF02518.29]; Response regulator receiver domain [PF00072.27]; His Kinase A (phospho-acceptor) domain [PF00512.28]; PAS fold [PF08448.13]
Contig_1351	5	4321	5172	K03269	UDP-2,3-diacylglucosamine hydrolase [EC:3.6.1.54]	Calcineurin-like phosphoesterase superfamily domain [PF12850.10]
Contig_1351	6	5765	7489	K01881	prolyl-tRNA synthetase [EC:6.1.1.15]	tRNA synthetase class II core domain (G, H, P, S and T) [PF00587.28]; Aminoacyl-tRNA editing domain [PF04073.18]; Anticodon binding domain [PF03129.23]; Histidyl-tRNA synthetase [PF13393.9]
Contig_1351	7	7579	8283	K22900	tRNA (adenine37-N6)-methyltransferase [EC:2.1.1.-]	tRNA-methyltransferase O [PF01980.19]; TrmO C-terminal domain [PF18389.4]
Contig_1351	8	8489	9058			OmpA-like transmembrane domain [PF01389.20]; Outer membrane protein beta-barrel domain [PF13505.9]
Contig_1351	9	9332	9796			Thioesterase superfamily [PF03061.25]
Contig_1351	10	9929	10630	K00311	electron-transferring-flavoprotein dehydrogenase [EC:1.5.5.1]	Electron transfer flavoprotein-ubiquinone oxidoreductase, 4Fe-4S [PF05187.16]
Contig_1353	1	2	508	K02556	chemotaxis protein MotA	MotA/TolQ/ExbB proton channel family [PF01618.19]
Contig_1353	2	511	690			Motility protein A N-terminal [PF20560.1]
Contig_1353	3	683	1849	K03412	two-component system, chemotaxis family, protein-glutamate methylesterase/glutaminase [EC:3.1.1.61 3.5.1.44]	CheB methylesterase [PF01339.20]; Response regulator receiver domain [PF00072.27]
Contig_1353	4	1908	4115	K03407	two-component system, chemotaxis family, sensor kinase CheA [EC:2.7.13.3]	Signal transducing histidine kinase, homodimeric domain [PF02895.17]; CheW-like domain [PF01584.22]; Histidine kinase-, DNA gyrase B-, and HSP90-like ATPase [PF02518.29]
Contig_1353	5	4131	4811	K03414	chemotaxis protein CheZ	Chemotaxis phosphatase, CheZ [PF04344.16]
Contig_1353	6	4920	5291	K03413	two-component system, chemotaxis family, chemotaxis protein CheY	Response regulator receiver domain [PF00072.27]
Contig_1353	7	5344	5988	K02405	RNA polymerase sigma factor FliA	Sigma-70, region 4 [PF04545.19]; Sigma-70 region 3 [PF04539.19]; Sigma-70, region 4 [PF08281.15]
Contig_1353	8	6080	6940	K04562	flagellar biosynthesis protein FlhG	NUBPL iron-transfer P-loop NTPase [PF10609.12]; AAA domain [PF13614.9]; Cellulose biosynthesis protein BcsQ [PF06564.15]; CobQ/CobB/MinD/ParA nucleotide binding domain [PF01656.26]; ATPase MipZ [PF09140.14]; 4Fe-4S iron sulfur cluster binding proteins, NifH/frxC family [PF00142.21]; Anion-transporting ATPase [PF02374.18]; VirC1 protein [PF07015.14]
Contig_1353	9	7138	7551			Amidase [PF01425.24]
Contig_1355	1	3	383
Contig_1355	2	515	1006
Contig_1355	3	1089	1334
Contig_1355	4	1475	2143	K06950	uncharacterized protein	HD domain [PF01966.25]
Contig_1355	5	2153	2299
Contig_1355	6	2272	2502
Contig_1355	7	2596	2793			Family of unknown function (DUF6012) [PF19475.2]
Contig_1355	8	2823	3218			Family of unknown function (DUF6012) [PF19475.2]
Contig_1355	9	3233	3580
Contig_1355	10	3577	3900
Contig_1355	11	3900	4439
Contig_1356	1	391	1005	K11991	tRNA(adenine34) deaminase [EC:3.5.4.33]	MafB19-like deaminase [PF14437.9]; Cytidine and deoxycytidylate deaminase zinc-binding region [PF00383.26]
Contig_1356	2	1184	2488	K00892	inosine kinase [EC:2.7.1.73]	pfkB family carbohydrate kinase [PF00294.27]
Contig_1356	3	2526	3050	K01425	glutaminase [EC:3.5.1.2]	Glutaminase [PF04960.18]
Contig_1356	4	3086	3448	K01425	glutaminase [EC:3.5.1.2]	Glutaminase [PF04960.18]
Contig_1356	5	3677	3847
Contig_1357	1	1	321	K01937	CTP synthase [EC:6.3.4.2]	CTP synthase N-terminus [PF06418.17]
Contig_1357	2	484	759			MazG nucleotide pyrophosphohydrolase domain [PF03819.20]
Contig_1357	3	756	1280			MazG nucleotide pyrophosphohydrolase domain [PF03819.20]
Contig_1357	4	1283	1957			RelA/SpoT, AH and RIS domains [PF19296.2]; ACT domain [PF13291.9]
Contig_1357	5	1914	2492			TGS domain [PF02824.24]; RelA/SpoT, AH and RIS domains [PF19296.2]; Region found in RelA / SpoT proteins [PF04607.20]
Contig_1357	6	2476	2685			Region found in RelA / SpoT proteins [PF04607.20]
Contig_1358	1	2	616			ABC transporter [PF00005.30]
Contig_1358	2	670	1314			ABC transporter [PF00005.30]
Contig_1358	3	1660	1767
Contig_1358	4	1809	2468			Histidine kinase-, DNA gyrase B-, and HSP90-like ATPase [PF02518.29]; Response regulator receiver domain [PF00072.27]
Contig_1359	1	204	428
Contig_1359	2	542	1324	K06987	uncharacterized protein	Succinylglutamate desuccinylase / Aspartoacylase family [PF04952.17]
Contig_1359	3	1539	1799
Contig_1359	4	1949	2572	K01058	phospholipase A1/A2 [EC:3.1.1.32 3.1.1.4]	Phospholipase A1 [PF02253.18]
Contig_1359	5	2631	2801
Contig_1360	1	40	321			Sel1 repeat [PF08238.15]
Contig_1360	2	372	1664
Contig_1360	3	2035	2352	K11741	quaternary ammonium compound-resistance protein SugE	Small Multidrug Resistance protein [PF00893.22]
Contig_1361	1	2	538
Contig_1361	2	528	665
Contig_1361	3	1011	1295			Bacterial lipid A biosynthesis acyltransferase [PF03279.16]
Contig_1361	4	1325	1495
Contig_1361	5	1488	2210			Aromatic amino acid lyase [PF00221.22]
Contig_1361	6	2287	2640
Contig_1362	1	98	2500	K21023	diguanylate cyclase [EC:2.7.7.65]	EAL domain [PF00563.23]; Diguanylate cyclase, GGDEF domain [PF00990.24]; Cation efflux system protein CusB domain 1 [PF00529.23]; PAS fold [PF08447.15]; PAS domain [PF14598.9]
Contig_1364	1	218	793
Contig_1364	2	780	1211
Contig_1364	3	1413	1838
Contig_1364	4	2058	2420			RNase H [PF00075.27]
Contig_1364	5	2455	2934
Contig_1366	1	78	314			NUDIX domain [PF00293.31]
Contig_1366	2	559	714
Contig_1366	3	795	1532			Sodium:solute symporter family [PF00474.20]
Contig_1366	4	1546	1938			AcrB/AcrD/AcrF family [PF00873.22]
Contig_1366	5	2079	3833			AcrB/AcrD/AcrF family [PF00873.22]
Contig_1366	6	3882	4559	K09989	uncharacterized protein	VWA domain containing CoxE-like protein [PF05762.17]
Contig_1367	1	185	610
Contig_1367	2	1350	1928			Domain of unknown function (DUF4957) [PF16318.8]
Contig_1367	3	1934	2389
Contig_1367	4	2398	3834	K20525	oligo-alginate lyase [EC:4.2.2.26]	Alginate lyase [PF05426.15]; Heparinase II/III-like protein [PF07940.16]
Contig_1368	1	202	405			Transcriptional regulatory protein, C terminal [PF00486.31]
Contig_1368	2	422	826			Hpt domain [PF01627.26]
Contig_1368	3	792	1121			Response regulator receiver domain [PF00072.27]
Contig_1368	4	1072	2211			Histidine kinase-, DNA gyrase B-, and HSP90-like ATPase [PF02518.29]; PAS fold [PF08448.13]; His Kinase A (phospho-acceptor) domain [PF00512.28]; PAS domain [PF13426.10]
Contig_1368	5	2196	2741			Histidine kinase receptor ArcB trans-membrane domain [PF18415.4]
Contig_1368	6	2973	3839	K09007	GTP cyclohydrolase IB [EC:3.5.4.16]	Type I GTP cyclohydrolase folE2 [PF02649.17]
Contig_1370	1	209	382
Contig_1370	2	565	834			Transcription elongation factor, GreA/GreB, C-term [PF01272.22]
Contig_1370	3	815	1042
Contig_1370	4	1223	2158			Protein export membrane protein [PF02355.19]
Contig_1370	5	2151	2897			Protein export membrane protein [PF02355.19]; MMPL family [PF03176.18]
Contig_1371	1	2	472			Aldehyde dehydrogenase family [PF00171.25]
Contig_1371	2	380	2713			Y_Y_Y domain [PF07495.16]
Contig_1371	3	2710	3234
Contig_1371	4	3260	3661			Acetyltransferase (GNAT) domain [PF13508.10]; Acetyltransferase (GNAT) domain [PF13673.10]
Contig_1372	1	2	649			MatE [PF01554.21]
Contig_1372	2	1059	1634	K07400	Fe/S biogenesis protein NfuA	NifU-like domain [PF01106.20]; Iron-sulphur cluster biosynthesis [PF01521.23]
Contig_1372	3	1781	2740			Zinc carboxypeptidase [PF00246.27]
Contig_1372	4	2884	3252
Contig_1372	5	3203	3358
Contig_1373	1	55	357			Response regulator receiver domain [PF00072.27]
Contig_1373	2	332	1222			Histidine kinase-, DNA gyrase B-, and HSP90-like ATPase [PF02518.29]; His Kinase A (phospho-acceptor) domain [PF00512.28]; GHKL domain [PF14501.9]
Contig_1373	3	1616	1894
Contig_1373	4	1978	3771
Contig_1374	1	114	773	K07496	putative transposase	Putative transposase DNA-binding domain [PF07282.14]
Contig_1374	2	827	1630	K07496	putative transposase
Contig_1374	3	1704	2159	K07491	REP-associated tyrosine transposase	Transposase IS200 like [PF01797.19]
Contig_1374	4	2457	2642
Contig_1375	1	47	175
Contig_1375	2	616	831
Contig_1375	3	766	1092			Acetyl-CoA hydrolase/transferase N-terminal domain [PF02550.18]
Contig_1375	4	1104	1277			Acetyl-CoA hydrolase/transferase N-terminal domain [PF02550.18]
Contig_1375	5	1799	2029			Protein of unknown function (DUF3014) [PF11219.11]
Contig_1375	6	1980	2675			Protein of unknown function (DUF3014) [PF11219.11]
Contig_1375	7	2895	3617			Patatin-like phospholipase [PF01734.25]
Contig_1375	8	3729	4217			Cold shock domain [PF17876.4]; RNB domain [PF00773.22]
Contig_1377	1	1	195
Contig_1377	2	164	418			B12 binding domain [PF02607.20]
Contig_1377	3	480	869
Contig_1377	4	1157	1834
Contig_1377	5	1831	3222			Bacterial type II and III secretion system protein [PF00263.24]
Contig_1377	6	3191	3592			Tetrapyrrole (Corrin/Porphyrin) Methylases [PF00590.23]
Contig_1377	7	3604	3981	K00363	nitrite reductase (NADH) small subunit [EC:1.7.1.15]	Rieske-like [2Fe-2S] domain [PF13806.9]
Contig_1378	1	55	933			FAD binding domain in molybdopterin dehydrogenase [PF00941.24]; [2Fe-2S] binding domain [PF01799.23]
Contig_1378	2	1059	1358			CO dehydrogenase flavoprotein C-terminal domain [PF03450.20]
Contig_1378	3	1345	2637			Molybdopterin cofactor-binding domain [PF02738.21]; Aldehyde oxidase and xanthine dehydrogenase, a/b hammerhead domain [PF01315.25]
Contig_1380	1	3	188
Contig_1380	2	173	634
Contig_1380	3	793	1173			Glyoxalase-like domain [PF12681.10]; Glyoxalase/Bleomycin resistance protein/Dioxygenase superfamily [PF00903.28]; Glyoxalase-like domain [PF18029.4]; Glyoxalase superfamily protein [PF19581.2]
Contig_1380	4	1233	1619
Contig_1380	5	2383	2694	K23541	Ca2+/H+ antiporter, TMEM165/GDT1 family	Uncharacterized protein family UPF0016 [PF01169.22]
Contig_1380	6	2756	3280			Domain of unknown function (DUF6436) [PF20029.2]
Contig_1380	7	3264	3932	K03406	methyl-accepting chemotaxis protein	Methyl-accepting chemotaxis protein (MCP) signalling domain [PF00015.24]
Contig_1380	8	4192	4437
Contig_1380	9	4897	5130			Isochorismatase family [PF00857.23]
Contig_1380	10	5236	5538	K07400	Fe/S biogenesis protein NfuA	NifU-like domain [PF01106.20]
Contig_1382	1	2	1201	K19609	two-component system, OmpR family, sensor histidine kinase PfeS [EC:2.7.13.3]	Sensor domain of 2-component histidine kinase [PF16750.8]; Histidine kinase-, DNA gyrase B-, and HSP90-like ATPase [PF02518.29]; His Kinase A (phospho-acceptor) domain [PF00512.28]; HAMP domain [PF00672.28]
Contig_1382	2	1263	1940			Response regulator receiver domain [PF00072.27]; Transcriptional regulatory protein, C terminal [PF00486.31]
Contig_1382	3	1951	2397
Contig_1382	4	2404	2568
Contig_1383	1	3	128
Contig_1383	2	251	1054
Contig_1383	3	1204	1359
Contig_1383	4	1730	2257
Contig_1383	5	2226	2369
Contig_1383	6	2369	2605
Contig_1383	7	2706	2852
Contig_1384	1	2	571			BCCT, betaine/carnitine/choline family transporter [PF02028.20]
Contig_1384	2	552	902	K06987	uncharacterized protein	Succinylglutamate desuccinylase / Aspartoacylase family [PF04952.17]
Contig_1384	3	850	1341	K00793	riboflavin synthase [EC:2.5.1.9]	Lumazine binding domain [PF00677.20]
Contig_1384	4	1464	2141	K11752	diaminohydroxyphosphoribosylaminopyrimidine deaminase / 5-amino-6-(5-phosphoribosylamino)uracil reductase [EC:3.5.4.26 1.1.1.193]	RibD C-terminal domain [PF01872.20]
Contig_1384	5	2117	2587	K11752	diaminohydroxyphosphoribosylaminopyrimidine deaminase / 5-amino-6-(5-phosphoribosylamino)uracil reductase [EC:3.5.4.26 1.1.1.193]	Cytidine and deoxycytidylate deaminase zinc-binding region [PF00383.26]; MafB19-like deaminase [PF14437.9]; Invertebrate-AID/APOBEC-deaminase [PF18785.4]
Contig_1384	6	2730	3200	K07738	transcriptional repressor NrdR	ATP cone domain [PF03477.19]
Contig_1384	7	3569	4825	K00600	glycine hydroxymethyltransferase [EC:2.1.2.1]	Serine hydroxymethyltransferase [PF00464.22]; Aminotransferase class-V [PF00266.22]; Orn/Lys/Arg decarboxylase, major domain [PF01276.23]
Contig_1386	1	1	261
Contig_1386	2	261	2564	K09181	acetyltransferase	ATP-grasp domain [PF13549.9]; Succinyl-CoA ligase like flavodoxin domain [PF13607.9]; Ligase-CoA domain [PF19045.3]; Acetyltransferase (GNAT) domain [PF13420.10]; Acetyltransferase (GNAT) family [PF00583.28]
Contig_1387	1	338	943
Contig_1387	2	925	2766			Met-zincin [PF16313.8]; Domain of unknown function (DUF5117) [PF17148.7]
Contig_1387	3	2921	3124			Fructose-1-6-bisphosphatase, N-terminal domain [PF00316.23]
Contig_1387	4	3217	3888	K03841	fructose-1,6-bisphosphatase I [EC:3.1.3.11]	Fructose-1-6-bisphosphatase, C-terminal domain [PF18913.3]; Fructose-1-6-bisphosphatase, N-terminal domain [PF00316.23]
Contig_1387	5	3984	4310
Contig_1387	6	4354	4653			Cysteine-rich CWC [PF14375.9]
Contig_139	1	59	1021	K00344	NADPH:quinone reductase [EC:1.6.5.5]	Zinc-binding dehydrogenase [PF00107.29]; Alcohol dehydrogenase GroES-like domain [PF08240.15]; Zinc-binding dehydrogenase [PF13602.9]
Contig_139	2	1084	1335			Protein of unknown function (DUF2999) [PF11212.11]
Contig_139	3	1414	1914			Fasciclin domain [PF02469.25]
Contig_139	4	2097	2747	K03100	signal peptidase I [EC:3.4.21.89]	Signal peptidase, peptidase S26 [PF10502.12]
Contig_139	5	2784	3083			KDPG and KHG aldolase [PF01081.22]
Contig_139	6	3506	3697
Contig_139	7	3825	5903	K01874	methionyl-tRNA synthetase [EC:6.1.1.10]	tRNA synthetases class I (M) [PF09334.14]; Anticodon binding domain of methionyl tRNA ligase [PF19303.2]; Putative tRNA binding domain [PF01588.23]; tRNA synthetases class I (I, L, M and V) [PF00133.25]; tRNA synthetases class I (C) catalytic domain [PF01406.22]; Anticodon-binding domain of tRNA ligase [PF08264.16]
Contig_1390	1	1	117
Contig_1390	2	359	1024
Contig_1390	3	1036	1440			CheB methylesterase [PF01339.20]
Contig_1390	4	1430	2110			Polysaccharide deacetylase [PF01522.24]
Contig_1390	5	2729	3112	K04083	molecular chaperone Hsp33	Hsp33 protein [PF01430.22]
Contig_1390	6	3125	3430	K04762	ribosome-associated heat shock protein Hsp15
Contig_1390	7	3757	3924
Contig_1392	1	1	144
Contig_1392	2	264	1871
Contig_1392	3	1967	2944			Uncharacterized alpha/beta hydrolase domain (DUF2235) [PF09994.12]
Contig_1393	1	198	1757			Domain of unknown function (DUF5916) [PF19313.2]
Contig_1393	2	1895	2482
Contig_1393	3	2498	2941
Contig_1393	4	2889	3152
Contig_1393	5	3178	3702			Peptidase C39 family [PF03412.18]
Contig_1393	6	3699	5258			ABC transporter [PF00005.30]
Contig_1393	7	5336	5584
Contig_1394	1	2	334	K07486	transposase	Transposase [PF01548.20]
Contig_1394	2	1182	1475
Contig_1394	3	1541	1753
Contig_1394	4	1864	2985	K02338	DNA polymerase III subunit beta [EC:2.7.7.7]	DNA polymerase III beta subunit, C-terminal domain [PF02768.18]; DNA polymerase III beta subunit, central domain [PF02767.19]; DNA polymerase III beta subunit, N-terminal domain [PF00712.22]
Contig_1395	1	14	334
Contig_1395	2	421	594
Contig_1395	3	600	1019			POTRA domain TamA domain 1 [PF17243.5]
Contig_1395	4	1261	1596			Regulator of ribonuclease activity B [PF06877.14]
Contig_1395	5	1632	2465
Contig_1397	1	337	891			Protein of unknown function (DUF1343) [PF07075.14]
Contig_1397	2	973	3090	K02014	iron complex outermembrane recepter protein	TonB dependent receptor [PF00593.27]
Contig_1398	1	3	62
Contig_1398	2	31	498
Contig_1398	3	510	1499
Contig_1398	4	1441	1914			AAA ATPase domain [PF13191.9]
Contig_1398	5	1890	2264			Transcriptional regulatory protein, C terminal [PF00486.31]
Contig_1398	6	2426	2650
Contig_1399	1	1	156
Contig_1399	2	552	644
Contig_1399	3	820	1614			Putative general bacterial porin [PF16956.8]
Contig_1399	4	1814	2188			Bacterial PH domain [PF08000.14]
Contig_1399	5	2188	2682
Contig_14	1	3	434	K03528	cell division protein ZipA	ZipA, C-terminal FtsZ-binding domain [PF04354.16]
Contig_14	2	703	2946			RecF/RecN/SMC N terminal domain [PF02463.22]; Eukaryotic membrane protein family [PF05346.14]
Contig_1401	1	40	627			ABC transporter [PF00005.30]
Contig_1401	2	648	1511			Acyltransferase [PF19576.2]
Contig_1401	3	1489	1911			Acyltransferase [PF19576.2]
Contig_1401	4	2263	2688			Domain of unknown function (DUF3391) [PF11871.11]
Contig_141	1	30	305			EF-hand domain pair [PF13499.9]; Secreted protein acidic and rich in cysteine Ca binding region [PF10591.12]; EF-hand domain pair [PF13833.9]
Contig_141	2	617	1474	K07178	RIO kinase 1 [EC:2.7.11.1]	RIO1 family [PF01163.25]
Contig_141	3	1499	2197	K07664	two-component system, OmpR family, response regulator BaeR	Response regulator receiver domain [PF00072.27]; Transcriptional regulatory protein, C terminal [PF00486.31]
Contig_141	4	2213	2623			Histidine kinase-, DNA gyrase B-, and HSP90-like ATPase [PF02518.29]
Contig_143	1	3	140
Contig_143	2	391	1356			Methylenetetrahydrofolate reductase [PF02219.20]
Contig_143	3	1577	1702
Contig_143	4	1686	2666			Diguanylate cyclase, GGDEF domain [PF00990.24]; Cation efflux system protein CusB domain 1 [PF00529.23]
Contig_143	5	2724	3755			DEAD/DEAH box helicase [PF00270.32]; Helicase conserved C-terminal domain [PF00271.34]
Contig_144	1	821	1360	K07491	REP-associated tyrosine transposase
Contig_144	2	1498	2232			Domain of unknown function (DUF6363) [PF19890.2]
Contig_144	3	2232	2510			Patatin-like phospholipase [PF01734.25]
Contig_146	1	38	217	K03745	SlyX protein	SlyX [PF04102.15]
Contig_146	2	204	1202			Eukaryotic translation initiation factor eIF2A [PF08662.14]; Neurobeachin beta propeller domain [PF20426.1]; Anaphase-promoting complex subunit 4 WD40 domain [PF12894.10]; WD40-like domain [PF17005.8]; WD domain, G-beta repeat [PF00400.35]
Contig_146	3	1581	2099	K03648	uracil-DNA glycosylase [EC:3.2.2.27]	Uracil DNA glycosylase superfamily [PF03167.22]
Contig_146	4	2096	2434
Contig_148	1	101	484
Contig_148	2	823	1542	K05541	tRNA-dihydrouridine synthase C [EC:1.-.-.-]	Dihydrouridine synthase (Dus) [PF01207.20]; NADH:flavin oxidoreductase / NADH oxidase family [PF00724.23]
Contig_148	3	1864	2190	K06204	DnaK suppressor protein	Prokaryotic dksA/traR C4-type zinc finger [PF01258.20]
Contig_148	4	2207	2770
Contig_149	1	437	628
Contig_149	2	1524	3107	K02454	general secretion pathway protein E [EC:7.4.2.8]	Type II/IV secretion system protein [PF00437.23]
Contig_149	3	3082	5145	K02453	general secretion pathway protein D	Bacterial type II and III secretion system protein [PF00263.24]; Bacterial type II/III secretion system short domain [PF03958.20]
Contig_149	4	5169	6110	K02452	general secretion pathway protein C	Type II secretion system protein C [PF11356.11]
Contig_149	5	6437	6724	K04762	ribosome-associated heat shock protein Hsp15
Contig_15	1	1	786	K19304	murein DD-endopeptidase [EC:3.4.24.-]	Csd3 second domain [PF19425.2]; Peptidase family M23 [PF01551.25]
Contig_15	2	1049	1489
Contig_15	3	1797	2018
Contig_15	4	2153	3283	K20509	carboxybiotin decarboxylase [EC:7.2.4.1]	Na+-transporting oxaloacetate decarboxylase beta subunit [PF03977.16]
Contig_15	5	3297	3488			Biotin-requiring enzyme [PF00364.25]
Contig_150	1	3	266
Contig_150	2	277	1602			Glucodextranase, domain N [PF09137.14]; Glycosyl hydrolases family 15 [PF00723.24]
Contig_150	3	1635	2117			Glycosyl hydrolases family 15 [PF00723.24]
Contig_150	4	2181	2399
Contig_150	5	2495	2689
Contig_150	6	2972	3346			Prolyl oligopeptidase family [PF00326.24]; Phospholipase/Carboxylesterase [PF02230.19]
Contig_151	1	2	169
Contig_151	2	141	815			Lipopolysaccharide export system permease LptF/LptG [PF03739.17]
Contig_151	3	796	939
Contig_151	4	1031	1213
Contig_151	5	1233	1988			Lipopolysaccharide export system permease LptF/LptG [PF03739.17]
Contig_151	6	2198	2737			RDD family [PF06271.15]
Contig_152	1	263	1300			Diguanylate cyclase, GGDEF domain [PF00990.24]; Cation efflux system protein CusB domain 1 [PF00529.23]
Contig_152	2	1311	2006			LysR substrate binding domain [PF03466.23]
Contig_152	3	1985	2248			Bacterial regulatory helix-turn-helix protein, lysR family [PF00126.30]
Contig_152	4	2368	3537	K03585	membrane fusion protein, multidrug efflux system	Barrel-sandwich domain of CusB or HlyD membrane-fusion [PF16576.8]; Biotin-lipoyl like [PF13533.9]; HlyD family secretion protein [PF13437.9]
Contig_152	5	3547	3951			AcrB/AcrD/AcrF family [PF00873.22]
Contig_153	1	31	918
Contig_153	2	887	2218			REJ domain [PF02010.18]
Contig_153	3	2439	3332	K11621	lia operon protein LiaG
Contig_153	4	3537	5255	K02014	iron complex outermembrane recepter protein	TonB dependent receptor [PF00593.27]
Contig_154	1	331	2334	K00615	transketolase [EC:2.2.1.1]	Transketolase, thiamine diphosphate binding domain [PF00456.24]; Transketolase, pyrimidine binding domain [PF02779.27]; Transketolase, C-terminal domain [PF02780.23]; Dehydrogenase E1 component [PF00676.23]
Contig_154	2	2505	2819	K09913	purine/pyrimidine-nucleoside phosphorylase [EC:2.4.2.1 2.4.2.2]	Pyrimidine/purine nucleoside phosphorylase [PF06865.14]
Contig_155	1	1	714	K05539	tRNA-dihydrouridine synthase A [EC:1.-.-.-]	Dihydrouridine synthase (Dus) [PF01207.20]
Contig_155	2	959	1126			PspA/IM30 family [PF04012.15]
Contig_155	3	1647	1853	K03973	phage shock protein C	PspC domain [PF04024.15]
Contig_155	4	2025	2351
Contig_155	5	2490	2939	K09796	periplasmic copper chaperone A	Copper chaperone PCu(A)C [PF04314.16]
Contig_155	6	2948	3172
Contig_156	1	36	875			Aminotransferase class I and II [PF00155.24]; Bacterial regulatory proteins, gntR family [PF00392.24]
Contig_156	2	972	1748			Class II Aldolase and Adducin N-terminal domain [PF00596.24]
Contig_156	3	1759	2646	K01714	4-hydroxy-tetrahydrodipicolinate synthase [EC:4.3.3.7]	Dihydrodipicolinate synthetase family [PF00701.25]
Contig_156	4	2956	3069
Contig_156	5	3153	4001	K03885	NADH:quinone reductase (non-electrogenic) [EC:1.6.5.9]	Pyridine nucleotide-disulphide oxidoreductase [PF07992.17]; Pyridine nucleotide-disulphide oxidoreductase [PF00070.30]
Contig_156	6	4514	4921			Carboxypeptidase regulatory-like domain [PF13620.9]; CarboxypepD_reg-like domain [PF13715.9]
Contig_156	7	4931	5398
Contig_156	8	5758	6072
Contig_156	9	6693	7049			KTSC domain [PF13619.9]
Contig_157	1	700	840
Contig_157	2	2203	3861	K18765	RNase E specificity factor CsrD	EAL domain [PF00563.23]; Diguanylate cyclase, GGDEF domain [PF00990.24]
Contig_157	3	4073	4654	K03617	H+/Na+-translocating ferredoxin:NAD+ oxidoreductase subunit A	Rnf-Nqr subunit, membrane protein [PF02508.17]
Contig_157	4	4656	5210	K03616	H+/Na+-translocating ferredoxin:NAD+ oxidoreductase subunit B [EC:7.1.1.11 7.2.1.2]	4Fe-4S dicluster domain [PF14697.9]; Putative Fe-S cluster [PF04060.16]; 4Fe-4S dicluster domain [PF12838.10]; 4Fe-4S dicluster domain [PF13187.9]; 4Fe-4S double cluster binding domain [PF13484.9]; 4Fe-4S dicluster domain [PF13247.9]; 4Fe-4S dicluster domain [PF13183.9]
Contig_157	5	5219	5668	K03615	H+/Na+-translocating ferredoxin:NAD+ oxidoreductase subunit C [EC:7.1.1.11 7.2.1.2]	RnfC Barrel sandwich hybrid domain [PF13375.9]
Contig_158	1	281	1072	K15777	4,5-DOPA dioxygenase extradiol [EC:1.13.11.-]	Catalytic LigB subunit of aromatic ring-opening dioxygenase [PF02900.21]
Contig_158	2	1177	2082			LysR substrate binding domain [PF03466.23]; Bacterial regulatory helix-turn-helix protein, lysR family [PF00126.30]
Contig_158	3	2084	2599			Bacterial regulatory helix-turn-helix protein, lysR family [PF00126.30]
Contig_158	4	2563	3030
Contig_158	5	3098	4105			Alcohol dehydrogenase GroES-like domain [PF08240.15]; Zinc-binding dehydrogenase [PF13602.9]
Contig_158	6	4226	5050	K03442	small conductance mechanosensitive channel	Mechanosensitive ion channel [PF00924.21]
Contig_158	7	5284	5880			short chain dehydrogenase [PF00106.28]; Enoyl-(Acyl carrier protein) reductase [PF13561.9]; KR domain [PF08659.13]; NAD dependent epimerase/dehydratase family [PF01370.24]
Contig_159	1	3	443
Contig_159	2	863	1111
Contig_159	3	1142	1846			Amidohydrolase family [PF01979.23]; Amidohydrolase family [PF07969.14]
Contig_159	4	1839	2399			Amidohydrolase family [PF01979.23]
Contig_159	5	2378	2959
Contig_16	1	94	417
Contig_16	2	747	1085			Pentapeptide repeats (9 copies) [PF13599.9]
Contig_16	3	1102	1332
Contig_16	4	1622	2176
Contig_16	5	2094	2585
Contig_160	1	3	911
Contig_160	2	908	1132
Contig_160	3	1186	1464			DNA polymerase family B, exonuclease domain [PF03104.22]
Contig_160	4	1574	2110			DNA polymerase family B, exonuclease domain [PF03104.22]
Contig_160	5	2256	2414
Contig_160	6	2540	2884			DNA polymerase family B [PF00136.24]
Contig_161	1	3	251
Contig_161	2	184	921	K02195	heme exporter protein C	Cytochrome C assembly protein [PF01578.23]
Contig_161	3	921	1607	K02194	heme exporter protein B	CcmB protein [PF03379.16]; Cytochrome C assembly protein [PF01578.23]
Contig_161	4	1675	2139	K02193	heme exporter protein A [EC:7.6.2.5]	ABC transporter [PF00005.30]
Contig_161	5	2662	2766
Contig_162	1	174	845	K08968	L-methionine (R)-S-oxide reductase [EC:1.8.4.14]
Contig_162	2	1228	2142	K20977	two-component system, HptB-dependent secretion and biofilm response regulator	Stage II sporulation protein E (SpoIIE) [PF07228.15]
Contig_162	3	2097	2540			Response regulator receiver domain [PF00072.27]
Contig_162	4	2540	2845	K20978	HptB-dependent secretion and biofilm anti anti-sigma factor	STAS domain [PF13466.9]; STAS domain [PF01740.24]
Contig_162	5	2981	3310	K03113	translation initiation factor 1	Translation initiation factor SUI1 [PF01253.25]
Contig_162	6	3323	4447	K21023	diguanylate cyclase [EC:2.7.7.65]	EAL domain [PF00563.23]; Diguanylate cyclase, GGDEF domain [PF00990.24]; Cation efflux system protein CusB domain 1 [PF00529.23]
Contig_164	1	69	1061	K00845	glucokinase [EC:2.7.1.2]	Glucokinase [PF02685.19]
Contig_164	2	1208	1510
Contig_164	3	1849	2109			Periplasmic binding protein-like domain [PF13377.9]; Periplasmic binding proteins and sugar binding domain of LacI family [PF00532.24]
Contig_164	4	2445	2567
Contig_165	1	34	471
Contig_165	2	468	806			Response regulator receiver domain [PF00072.27]
Contig_165	3	835	1083			Bacterial regulatory proteins, luxR family [PF00196.22]
Contig_165	4	1184	1921	K07517	Delta3-Delta2-enoyl-CoA isomerase [EC:5.3.3.8]	Enoyl-CoA hydratase/isomerase [PF00378.23]; Enoyl-CoA hydratase/isomerase [PF16113.8]
Contig_165	5	2316	3236			Cold shock domain [PF17876.4]; Ribonuclease B OB domain [PF08206.14]; Ribonuclease R winged-helix domain [PF08461.13]; RNB domain [PF00773.22]
Contig_165	6	3239	4573	K12573	ribonuclease R [EC:3.1.13.1]	RNB domain [PF00773.22]; S1 RNA binding domain [PF00575.26]
Contig_167	1	561	2903	K00525	ribonucleoside-diphosphate reductase alpha chain [EC:1.17.4.1]	Ribonucleotide reductase, barrel domain [PF02867.18]; Ribonucleotide reductase, all-alpha domain [PF00317.24]; ATP cone domain [PF03477.19]
Contig_167	2	3008	4099	K00526	ribonucleoside-diphosphate reductase beta chain [EC:1.17.4.1]	Ribonucleotide reductase, small chain [PF00268.24]
Contig_167	3	4099	4371	K11107	ferredoxin	2Fe-2S iron-sulfur cluster binding domain [PF00111.30]
Contig_167	4	4381	4992	K09974	uncharacterized protein	Domain of unknown function (DUF1287) [PF06940.14]
Contig_167	5	5182	5496
Contig_168	1	422	583			YgbB family [PF02542.19]
Contig_168	2	1361	2221
Contig_168	3	2724	3425	K03784	purine-nucleoside phosphorylase [EC:2.4.2.1]	Phosphorylase superfamily [PF01048.23]
Contig_168	4	3425	4657	K01839	phosphopentomutase [EC:5.4.2.7]	Metalloenzyme superfamily [PF01676.21]; Type I phosphodiesterase / nucleotide pyrophosphatase [PF01663.25]
Contig_168	5	4838	5233			Phosphoribulokinase / Uridine kinase family [PF00485.21]
Contig_17	1	135	356
Contig_17	2	310	507
Contig_17	3	480	965
Contig_17	4	962	1654	K02003	putative ABC transport system ATP-binding protein	ABC transporter [PF00005.30]; RecF/RecN/SMC N terminal domain [PF02463.22]
Contig_17	5	1666	2322			Barrel-sandwich domain of CusB or HlyD membrane-fusion [PF16576.8]; HlyD family secretion protein [PF13437.9]
Contig_17	6	2384	2548
Contig_17	7	2610	2918
Contig_170	1	2	361
Contig_170	2	795	1073
Contig_170	3	1031	1309
Contig_170	4	1342	2409
Contig_170	5	2531	3421
Contig_170	6	3549	3764
Contig_170	7	3787	4245
Contig_170	8	4223	5083
Contig_170	9	5102	5725
Contig_172	1	2	1033
Contig_172	2	1046	2503	K20541	cellulose synthase operon protein B	Bacterial cellulose synthase subunit [PF03170.16]
Contig_173	1	2	76
Contig_173	2	362	790	K02871	large subunit ribosomal protein L13	Ribosomal protein L13 [PF00572.21]
Contig_173	3	802	1191	K02996	small subunit ribosomal protein S9	Ribosomal protein S9/S16 [PF00380.22]
Contig_173	4	1773	2363	K00411	ubiquinol-cytochrome c reductase iron-sulfur subunit [EC:7.1.1.8]	Ubiquitinol-cytochrome C reductase Fe-S subunit TAT signal [PF10399.12]; Rieske [2Fe-2S] domain [PF00355.29]
Contig_176	1	37	546
Contig_176	2	1226	2269	K03553	recombination protein RecA	recA bacterial DNA recombination protein [PF00154.24]; Rad51 [PF08423.14]; KaiC [PF06745.16]
Contig_176	3	2645	3346			TonB dependent receptor [PF00593.27]
Contig_176	4	3300	4535
Contig_177	1	1	744
Contig_177	2	828	1376			RRXRR protein [PF14239.9]
Contig_177	3	1828	2358
Contig_177	4	2547	3125
Contig_177	5	3122	3661
Contig_178	1	1336	2154	K03442	small conductance mechanosensitive channel	Mechanosensitive ion channel [PF00924.21]
Contig_178	2	2363	2548
Contig_179	1	226	426
Contig_179	2	534	932
Contig_179	3	1349	1768
Contig_179	4	1871	2488	K07486	transposase	Transposase [PF01548.20]
Contig_179	5	2562	2885	K07486	transposase	Transposase IS116/IS110/IS902 family [PF02371.19]
Contig_179	6	2882	3022
Contig_179	7	3436	3675
Contig_179	8	3641	4144
Contig_179	9	4114	4323			Penicillinase repressor [PF03965.19]
Contig_179	10	4299	4601	K02171	BlaI family transcriptional regulator, penicillinase repressor	Penicillinase repressor [PF03965.19]
Contig_18	1	52	201
Contig_18	2	231	1238			Type I phosphodiesterase / nucleotide pyrophosphatase [PF01663.25]; Sulfatase [PF00884.26]
Contig_18	3	1401	1595
Contig_18	4	1621	2868	K01129	dGTPase [EC:3.1.5.1]	Phosphohydrolase-associated domain [PF13286.9]
Contig_18	5	2952	3230
Contig_180	1	152	616			HI0933-like protein [PF03486.17]
Contig_180	2	619	885
Contig_180	3	867	1403			Diguanylate cyclase, GGDEF domain [PF00990.24]; Cation efflux system protein CusB domain 1 [PF00529.23]
Contig_180	4	1367	1720
Contig_180	5	2111	2539
Contig_182	1	49	414			Lipid II flippase MurJ [PF03023.17]; Polysaccharide biosynthesis C-terminal domain [PF14667.9]
Contig_182	2	426	680			Lipid II flippase MurJ [PF03023.17]
Contig_182	3	620	1198			Lipid II flippase MurJ [PF03023.17]
Contig_182	4	1654	1914	K02968	small subunit ribosomal protein S20	Ribosomal protein S20 [PF01649.21]
Contig_182	5	1988	2371			Response regulator receiver domain [PF00072.27]
Contig_182	6	2814	2990
Contig_182	7	3033	3278
Contig_182	8	3481	3627
Contig_182	9	3724	4104			D-isomer specific 2-hydroxyacid dehydrogenase, NAD binding domain [PF02826.22]
Contig_182	10	4298	4645			D-isomer specific 2-hydroxyacid dehydrogenase, catalytic domain [PF00389.33]
Contig_182	11	4774	5073			Acyltransferase [PF19576.2]
Contig_182	12	5049	5348
Contig_182	13	5329	5484
Contig_182	14	6639	6806
Contig_183	1	139	1185	K00700	1,4-alpha-glucan branching enzyme [EC:2.4.1.18]	Alpha amylase, catalytic domain [PF00128.27]; Alpha amylase, C-terminal all-beta domain [PF02806.21]
Contig_183	2	1342	2061			Carbohydrate-binding module 48 (Isoamylase N-terminal domain) [PF02922.21]
Contig_183	3	2088	2429			Alpha amylase, catalytic domain [PF00128.27]
Contig_183	4	2423	3196
Contig_184	1	2	583	K01419	ATP-dependent HslUV protease, peptidase subunit HslV [EC:3.4.25.2]	Proteasome subunit [PF00227.29]
Contig_184	2	595	1827	K03667	ATP-dependent HslUV protease ATP-binding subunit HslU	AAA domain (Cdc48 subfamily) [PF07724.17]; ATPase family associated with various cellular activities (AAA) [PF00004.32]; AAA domain (dynein-related subfamily) [PF07728.17]; MoxR domain in the MoxR-vWA-beta-propeller ternary systems [PF20030.2]
Contig_184	3	2419	2610
Contig_184	4	2637	3053	K03406	methyl-accepting chemotaxis protein	Methyl-accepting chemotaxis protein (MCP) signalling domain [PF00015.24]
Contig_184	5	3050	4294	K03406	methyl-accepting chemotaxis protein
Contig_184	6	4715	5110			Glycosyl transferase family 1 [PF13528.9]
Contig_185	1	42	551	K00925	acetate kinase [EC:2.7.2.1]	Acetokinase family [PF00871.20]
Contig_185	2	818	1129	K09899	uncharacterized protein	Protein of unknown function, DUF412 [PF04217.16]
Contig_185	3	1100	1333
Contig_185	4	1504	2268	K00651	homoserine O-succinyltransferase/O-acetyltransferase [EC:2.3.1.46 2.3.1.31]	Homoserine O-succinyltransferase [PF04204.19]
Contig_185	5	2483	3244			Outer membrane protein beta-barrel domain [PF13505.9]; OmpA-like transmembrane domain [PF01389.20]
Contig_185	6	3462	4322			ABC transporter [PF00005.30]; ABC transporter [PF12848.10]
Contig_186	1	3	476
Contig_186	2	529	750
Contig_186	3	759	1052
Contig_186	4	1103	1783
Contig_186	5	1780	2415
Contig_187	1	3	332	K00948	ribose-phosphate pyrophosphokinase [EC:2.7.6.1]	Phosphoribosyl synthetase-associated domain [PF14572.9]; Phosphoribosyl transferase domain [PF00156.30]; Uracil phosphoribosyltransferase [PF14681.9]
Contig_187	2	481	1092	K02897	large subunit ribosomal protein L25	Ribosomal L25p family [PF01386.22]; Ribosomal protein TL5, C-terminal domain [PF14693.9]
Contig_187	3	1127	1696	K01056	peptidyl-tRNA hydrolase, PTH1 family [EC:3.1.1.29]	Peptidyl-tRNA hydrolase [PF01195.22]
Contig_187	4	1749	2252			50S ribosome-binding GTPase [PF01926.26]; Ferrous iron transport protein B [PF02421.21]
Contig_187	5	2255	2839			Protein of unknown function (DUF933) [PF06071.16]
Contig_187	6	4445	5191			EAL domain [PF00563.23]
Contig_187	7	5231	5923			Diguanylate cyclase, GGDEF domain [PF00990.24]; Cation efflux system protein CusB domain 1 [PF00529.23]
Contig_187	8	6177	7346	K03184	3-demethoxyubiquinol 3-hydroxylase [EC:1.14.99.60]	FAD binding domain [PF01494.22]
Contig_187	9	7642	8769	K06168	tRNA-2-methylthio-N6-dimethylallyladenosine synthase [EC:2.8.4.3]	Uncharacterized protein family UPF0004 [PF00919.23]; Radical SAM superfamily [PF04055.24]
Contig_188	1	182	934
Contig_188	2	883	1695
Contig_188	3	1652	2647
Contig_189	1	185	1741	K03721	transcriptional regulator of aroF, aroG, tyrA and aromatic amino acid transport	Sigma-54 interaction domain [PF00158.29]; Sigma-54 interaction domain [PF14532.9]; Helix-turn-helix domain [PF18024.4]; AAA domain (dynein-related subfamily) [PF07728.17]
Contig_189	2	1936	3516			Cellulose biosynthesis protein BcsG [PF11658.11]
Contig_189	3	3513	3689
Contig_189	4	3686	4678			Cellulose biosynthesis GIL [PF10995.11]
Contig_189	5	4635	5309			Cellulose biosynthesis GIL [PF10995.11]
Contig_189	6	5424	5603
Contig_189	7	5703	6254			Cellulose biosynthesis protein BcsQ [PF06564.15]
Contig_19	1	58	168
Contig_19	2	233	553	K02221	YggT family protein	YGGT family [PF02325.20]
Contig_19	3	795	1100			Pyrroline-5-carboxylate reductase dimerisation [PF14748.9]
Contig_19	4	1236	1457
Contig_19	5	1674	3695			Histidine kinase-, DNA gyrase B-, and HSP90-like ATPase [PF02518.29]; Response regulator receiver domain [PF00072.27]; His Kinase A (phospho-acceptor) domain [PF00512.28]; GAF domain [PF13492.9]
Contig_19	6	3734	3994
Contig_19	7	4052	4435
Contig_190	1	3	251
Contig_190	2	293	904	K00791	tRNA dimethylallyltransferase [EC:2.5.1.75]	IPP transferase [PF01715.20]
Contig_190	3	930	1082			IPP transferase [PF01715.20]
Contig_190	4	1260	1487
Contig_190	5	1513	1992
Contig_190	6	2020	2448			DNA mismatch repair protein, C-terminal domain [PF01119.22]
Contig_191	1	53	1042			Flagellar assembly protein T, middle domain [PF16539.8]; Flagellar assembly protein T, N-terminal domain [PF16548.8]
Contig_191	2	1098	1619	K09860	outer membrane protein FlgP	LPP20 lipoprotein [PF02169.19]
Contig_191	3	1761	2468			Bacterial transglutaminase-like cysteine proteinase BTLCP [PF06035.14]
Contig_191	4	2662	4425			LapD/MoxY periplasmic domain [PF16448.8]; EAL domain [PF00563.23]; Diguanylate cyclase, GGDEF domain [PF00990.24]
Contig_191	5	4448	5035			Bacterial regulatory proteins, luxR family [PF00196.22]
Contig_191	6	5114	6478	K12542	membrane fusion protein, adhesin transport system	HlyD family secretion protein [PF13437.9]; Barrel-sandwich domain of CusB or HlyD membrane-fusion [PF16576.8]; Cation efflux system protein CusB domain 1 [PF00529.23]; Biotin-lipoyl like [PF13533.9]
Contig_192	1	1	399			Amidohydrolase family [PF07969.14]
Contig_192	2	592	1410	K09914	putative lipoprotein	META domain [PF03724.19]; Type III secretion system lipoprotein chaperone (YscW) [PF09619.13]
Contig_192	3	1516	2013	K07115	23S rRNA (adenine2030-N6)-methyltransferase [EC:2.1.1.266]	Ribosomal RNA large subunit methyltransferase D, RlmJ [PF04378.16]
Contig_192	4	2101	2352	K07115	23S rRNA (adenine2030-N6)-methyltransferase [EC:2.1.1.266]
Contig_193	1	34	300			Helicase conserved C-terminal domain [PF00271.34]
Contig_193	2	284	745
Contig_193	3	1087	1188
Contig_193	4	1585	1812
Contig_193	5	2025	2165
Contig_193	6	2143	2247
Contig_193	7	2257	2559
Contig_193	8	2625	2837
Contig_193	9	2874	3215			Zinc-binding domain of primase-helicase [PF08273.15]
Contig_195	1	46	348
Contig_195	2	367	2385	K16087	hemoglobin/transferrin/lactoferrin receptor protein	TonB dependent receptor [PF00593.27]; TonB-dependent Receptor Plug Domain [PF07715.18]
Contig_196	1	1	81
Contig_196	2	546	734
Contig_196	3	826	1167	K10804	acyl-CoA thioesterase I [EC:3.1.2.- 3.1.2.2 3.1.1.2 3.1.1.5]
Contig_196	4	1168	1881	K02003	putative ABC transport system ATP-binding protein	ABC transporter [PF00005.30]; RecF/RecN/SMC N terminal domain [PF02463.22]
Contig_196	5	2122	2547
Contig_2	1	657	830
Contig_2	2	779	1417
Contig_2	3	1430	2041	K04564	superoxide dismutase, Fe-Mn family [EC:1.15.1.1]	Iron/manganese superoxide dismutases, C-terminal domain [PF02777.21]; Iron/manganese superoxide dismutases, alpha-hairpin domain [PF00081.25]
Contig_2	4	2208	3230	K13529	AraC family transcriptional regulator, regulatory protein of adaptative response / DNA-3-methyladenine glycosylase II [EC:3.2.2.21]	AlkA N-terminal domain [PF06029.14]; Helix-turn-helix domain [PF12833.10]; Metal binding domain of Ada [PF02805.19]
Contig_2	5	3194	3466
Contig_2	6	3466	3909	K00567	methylated-DNA-[protein]-cysteine S-methyltransferase [EC:2.1.1.63]	6-O-methylguanine DNA methyltransferase, DNA binding domain [PF01035.23]; 6-O-methylguanine DNA methyltransferase, ribonuclease-like domain [PF02870.18]
Contig_2	7	4060	4482	K00857	thymidine kinase [EC:2.7.1.21]	Thymidine kinase [PF00265.21]
Contig_2	8	4466	4621			Thymidine kinase [PF00265.21]
Contig_2	9	4595	5401	K01620	threonine aldolase [EC:4.1.2.48]	Beta-eliminating lyase [PF01212.24]
Contig_2	10	5415	5600			Beta-eliminating lyase [PF01212.24]
Contig_2	11	6879	7049
Contig_2	12	7356	7655
Contig_2	13	7768	8247			Sulfotransferase family [PF13469.9]
Contig_20	1	3	3257	K01955	carbamoyl-phosphate synthase large subunit [EC:6.3.5.5]	Carbamoyl-phosphate synthase L chain, ATP binding domain [PF02786.20]; Carbamoyl-phosphate synthetase large chain, oligomerisation domain [PF02787.22]; MGS-like domain [PF02142.25]; ATP-grasp domain [PF02655.17]; ATP-grasp domain [PF02222.25]; ATP-grasp domain [PF13535.9]; RimK-like ATP-grasp domain [PF08443.14]; ATP-grasp in the biosynthetic pathway with Ter operon [PF15632.9]
Contig_20	2	3413	3946			Glutamine amidotransferase class-I [PF00117.31]; Peptidase C26 [PF07722.16]
Contig_20	3	3906	4412			Carbamoyl-phosphate synthase small chain, CPSase domain [PF00988.25]
[truncated: 2,876 more rows]
