# Supplementary material for: Novel functional insights into the microbiome inhabiting marine plastic debris: critical considerations to counteract the challenges of thin biofilms using multi-omics and comparative metaproteomics
Source: Microbiome. 2024 Feb 22;12:36. doi: 10.1186/s40168-024-01751-x (PMC10882806; doi:10.1186/s40168-024-01751-x)
Supplement: Supplementary file 2 — Additional file 1: Table S1. Summary of the metaproteome and metagenome annotations. Including, taxonomic annotations (LCA score ≥80%) and functional annotations (BLASTP, Uniprot) obtained from mPies for the 16S-TaxDB, 18S-TaxDB (note taxonomy is from BLASTP results), MG-DB, and 16S-TaxDB-2nd protein search databases. The metagenome annotations are derived from DRAM and include hits to the KEGG and PFam databases. Table S2. Summary of the taxonomic classifications of the metagenome reads obtained using Kaiju. Table S3. Relative quantification and functional annotations of the expressed Pseudoalteromonas sp. proteins (% relative abundance) using the recovered metagenome-assembled genome as a protein search database. [file 40168_2024_1751_MOESM1_ESM.zip › Table S3_ESM.xlsx]

## Sheet: Relative_abundance_protein_quan
Pseudoalteromonas sp. MAG gene	Indirect1 rel. ab.	Direct3 rel. ab.	Indirect2 rel. ab.	Indirect3 rel. ab.	Direct1 rel. ab.	Direct2 rel. ab.	Mean rel. ab. (%)	protein name (DRAM annotation)	Function
bin.001.fasta_b09assembly_Contig_565_2	0.319034	1.3794	0.194226	0.425732	0.971227	0	0.548269	rank: C; 2-dehydro-3-deoxyphosphogluconate aldolase / (4S)-4-hydroxy-2-oxoglutarate aldolase [EC:4.1.2.14 4.1.3.42] (db=kegg)	Carbon metabolism
bin.001.fasta_b09assembly_Contig_1297_4	0.239581	0.451838	0.0996048	0.232772	0.36195	0.482026	0.311295	rank: C; 2-oxoglutarate dehydrogenase E2 component (dihydrolipoamide succinyltransferase) [EC:2.3.1.61] (db=kegg)	Carbon metabolism
bin.001.fasta_b09assembly_Contig_420_2	0.27023	0.432826	0.137353	0.22883	0.458639	0.354424	0.313717	rank: C; isocitrate lyase [EC:4.1.3.1] (db=kegg)	Carbon metabolism
bin.001.fasta_b09assembly_Contig_1297_8	0.155812	0.639666	0.217632	0.324605	2.2602	0.322396	0.653385	rank: C; succinate dehydrogenase / fumarate reductase, iron-sulfur subunit [EC:1.3.5.1 1.3.5.4] (db=kegg)	Carbon metabolism
bin.001.fasta_b09assembly_Contig_1297_2	0.0576904	0.131725	0.0871063	0.124031	0.210848	0.0827717	0.115695	rank: C; succinyl-CoA synthetase alpha subunit [EC:6.2.1.5] (db=kegg)	Carbon metabolism
bin.001.fasta_b09assembly_Contig_1297_3	0.320956	0.612754	0.233161	0.440931	2.8279	2.12998	1.09428	rank: C; succinyl-CoA synthetase beta subunit [EC:6.2.1.5] (db=kegg)	Carbon metabolism
bin.001.fasta_b09assembly_Contig_154_1	0.145865	0.706158	0.154308	0.0872947	0.50682	0.311387	0.318639	rank: C; transketolase [EC:2.2.1.1] (db=kegg)	Carbon metabolism
bin.001.fasta_b09assembly_Contig_1262_3	0.161185	0.191744	0.160014	0.390372	0.869273	0.706966	0.413259	rank: D; Citrate synthase, C-terminal domain [PF00285.24] (db=pfam)	Carbon metabolism
bin.001.fasta_b09assembly_Contig_847_3	0.169661	0.424408	0.145462	0.326426	0	0.778827	0.307464	rank: D; lactate/malate dehydrogenase, NAD binding domain [PF00056.26]; lactate/malate dehydrogenase, alpha/beta C-terminal domain [PF02866.21] (db=pfam)	Carbon metabolism
bin.001.fasta_b09assembly_Contig_129_2	0.150901	0.750307	0.118707	0.184345	0.760847	0.741108	0.451036	rank: D; Monomeric isocitrate dehydrogenase [PF03971.17] (db=pfam)	Carbon metabolism
bin.001.fasta_b09assembly_Contig_430_8	0.0375844	0.257952	0.138185	0.138109	0.908236	0.140971	0.270173	rank: C; purine-binding chemotaxis protein CheW (db=kegg)	Chemotaxis
bin.001.fasta_b09assembly_Contig_239_4	0.114389	0.0644887	0.103077	0.156049	0.326941	0.508549	0.212249	glycine hydroxymethyltransferase [EC:2.1.2.1]	Glycine metabolism
bin.001.fasta_b09assembly_Contig_1384_7	0.147191	0.656602	0.0903466	0.168916	0.611695	0.539463	0.369036	rank: C; glycine hydroxymethyltransferase [EC:2.1.2.1] (db=kegg)	Glycine metabolism
bin.001.fasta_b09assembly_Contig_367_1	0.54886	1.07268	0.616362	0.734538	0.919117	1.35115	0.873784	rank: C; biopolymer transport protein ExbB (db=kegg)	Membrane transport
bin.001.fasta_b09assembly_Contig_367_13	0.54886	1.07268	0.616362	0.734538	0.919117	1.35115	0.873784	rank: C; biopolymer transport protein ExbB (db=kegg)	Membrane transport
bin.001.fasta_b09assembly_Contig_438_7	0.216005	0.12962	0.206985	0.291226	0.140357	0.117831	0.183671	rank: C; cation/acetate symporter (db=kegg)	Membrane transport
bin.001.fasta_b09assembly_Contig_389_3	0.202185	0.326485	0.146879	0.159871	0.472365	0.26389	0.261946	rank: C; OmpA-OmpF porin, OOP family (db=kegg)	Membrane transport
bin.001.fasta_b09assembly_Contig_367_10	0.21761	0.100823	0.197944	0.240247	0.223025	0.143133	0.18713	rank: C; periplasmic protein TonB (db=kegg)	Membrane transport
bin.001.fasta_b09assembly_Contig_367_5	0.21761	0.100823	0.197944	0.240247	0.223025	0.143133	0.18713	rank: C; periplasmic protein TonB (db=kegg)	Membrane transport
bin.001.fasta_b09assembly_Contig_1320_2	0.0352096	0.392007	0.0509908	0.0471808	0.306691	0.100553	0.155439	rank: D; Carboxypeptidase regulatory-like domain [PF13620.9] (db=pfam)	Membrane transport
bin.001.fasta_b09assembly_Contig_945_3	0.137638	0.785737	0.0780579	0.166875	2.72665	0.28614	0.696849	rank: D; TonB dependent receptor [PF00593.27] (db=pfam)	Membrane transport
bin.001.fasta_b09assembly_Contig_246_4	0.0889826	0.191192	0.0735373	0.141811	0.252188	0.18885	0.156094	rank: D; TonB-dependent Receptor Plug Domain [PF07715.18] (db=pfam)	Membrane transport
bin.001.fasta_b09assembly_Contig_1214_5	0.352615	0.874672	0.188136	0.234373	0.508734	0.422916	0.430241	rank: C; Na+-transporting NADH:ubiquinone oxidoreductase subunit C [EC:7.2.1.1] (db=kegg)	NADH:ubiquinone reductase
bin.001.fasta_b09assembly_Contig_959_2	0.364657	0	0.286706	0.366488	3.10016	2.19696	1.0525	rank: C; F-type H+/Na+-transporting ATPase subunit alpha [EC:7.1.2.2 7.2.2.1] (db=kegg)	Oxidative phosphorylation
bin.001.fasta_b09assembly_Contig_606_3	0.30902	0.409479	0.224713	0.337102	0.640457	0.61044	0.421869	rank: C; F-type H+-transporting ATPase subunit b (db=kegg)	Oxidative phosphorylation
bin.001.fasta_b09assembly_Contig_407_2	0.288058	1.18829	0.172614	0.392783	7.1045	5.93486	2.51352	rank: C; FKBP-type peptidyl-prolyl cis-trans isomerase FkpA [EC:5.2.1.8] (db=kegg)	Protein folding
bin.001.fasta_b09assembly_Contig_401_7	0.318323	0.462248	0.172469	0.311977	1.30736	0.608071	0.530075	rank: C; trigger factor (db=kegg)	Protein processing
bin.001.fasta_b09assembly_Contig_401_6	0.208182	0.476323	0.206132	0.288444	5.69836	0.882413	1.29331	rank: D; Bacterial trigger factor protein (TF) C-terminus [PF05698.17] (db=pfam)	Protein processing
bin.001.fasta_b09assembly_Contig_1297_5	0.0699328	0.196363	0.0730382	0.0873227	0.147525	0.101622	0.112634	rank: D; Biotin-requiring enzyme [PF00364.25]; e3 binding domain [PF02817.20] (db=pfam)	Protein processing
bin.001.fasta_b09assembly_Contig_176_2	0.0678511	0.0763478	0.0661995	0.0812832	0.196384	0.262845	0.125152	rank: C; recombination protein RecA (db=kegg)	Replication and repair
bin.001.fasta_b09assembly_Contig_449_6	0.153775	0.446081	0.198913	0.42222	1.39256	0.664208	0.546294	rank: C; adenylosuccinate synthase [EC:6.3.4.4] (db=kegg)	Ribonucleotide biosynthesis
bin.001.fasta_b09assembly_Contig_403_4	0.202665	0.324795	0.248025	0.227629	1.573	0.631042	0.534526	rank: C; IMP dehydrogenase [EC:1.1.1.205] (db=kegg)	Ribonucleotide biosynthesis
bin.001.fasta_b09assembly_Contig_584_4	0.0974642	0.142701	0.188852	0.0748506	0.246665	0.193646	0.157363	rank: D; Adenylate kinase [PF00406.25]; Adenylate kinase, active site lid [PF05191.17]; AAA domain [PF13207.9] (db=pfam)	Ribonucleotide biosynthesis
bin.001.fasta_b09assembly_Contig_1246_5	0.243281	0.17782	0.237125	0.115826	0.178937	0.298009	0.2085	large subunit ribosomal protein L1	ribosomal structure
bin.001.fasta_b09assembly_Contig_1254_1	1.12476	0.447754	0.575727	0.390662	4.06277	0.99169	1.26556	large subunit ribosomal protein L25	ribosomal structure
bin.001.fasta_b09assembly_Contig_346_4	0.3253	0.480306	0.272197	0.215453	0.605776	0.89881	0.466307	rank: C; large subunit ribosomal protein L1 (db=kegg)	ribosomal structure
bin.001.fasta_b09assembly_Contig_1246_4	0.505678	1.1148	0.350255	0.35144	1.03674	1.38418	0.790515	rank: C; large subunit ribosomal protein L11 (db=kegg)	ribosomal structure
bin.001.fasta_b09assembly_Contig_346_5	0.505678	1.1148	0.350255	0.35144	1.03674	1.38418	0.790515	rank: C; large subunit ribosomal protein L11 (db=kegg)	ribosomal structure
bin.001.fasta_b09assembly_Contig_873_2	0.318236	2.43542	0.237754	0.279989	2.95483	0.594647	1.13681	rank: C; large subunit ribosomal protein L14 (db=kegg)	ribosomal structure
bin.001.fasta_b09assembly_Contig_1207_1	0.622845	0.498816	0.607943	0.485786	3.45377	2.13653	1.30095	rank: C; large subunit ribosomal protein L17 (db=kegg)	ribosomal structure
bin.001.fasta_b09assembly_Contig_978_4	0.344926	0.44439	0.192244	0.191759	0.682241	0.680025	0.422598	rank: C; large subunit ribosomal protein L19 (db=kegg)	ribosomal structure
bin.001.fasta_b09assembly_Contig_886_4	0.173381	0.255173	0.220409	0.221346	0.98994	0.585844	0.407682	rank: C; large subunit ribosomal protein L2 (db=kegg)	ribosomal structure
bin.001.fasta_b09assembly_Contig_446_3	0.329683	0.353096	0.55149	0.276547	0.952488	0.781451	0.540792	rank: C; large subunit ribosomal protein L20 (db=kegg)	ribosomal structure
bin.001.fasta_b09assembly_Contig_410_1	0.310826	2.20848	0.526341	0.286703	2.40003	1.59602	1.2214	rank: C; large subunit ribosomal protein L21 (db=kegg)	ribosomal structure
bin.001.fasta_b09assembly_Contig_31_3	0.533934	2.34689	0.252408	0.331098	6.94734	4.43587	2.47459	rank: C; large subunit ribosomal protein L22 (db=kegg)	ribosomal structure
bin.001.fasta_b09assembly_Contig_187_2	0.727613	0.731245	0.446974	0.428994	3.0858	0.858514	1.04652	rank: C; large subunit ribosomal protein L25 (db=kegg)	ribosomal structure
bin.001.fasta_b09assembly_Contig_704_4	0.15661	0.600487	0.255945	0.152367	5.77643	1.61553	1.42623	rank: C; large subunit ribosomal protein L3 (db=kegg)	ribosomal structure
bin.001.fasta_b09assembly_Contig_765_6	0.280965	0.306938	0.20888	0.186976	0.706924	0.426052	0.352789	rank: C; large subunit ribosomal protein L6 (db=kegg)	ribosomal structure
bin.001.fasta_b09assembly_Contig_346_2	0.315853	1.52212	0.279336	0.94969	0.561575	0.690128	0.719784	rank: C; large subunit ribosomal protein L7/L12 (db=kegg)	ribosomal structure
bin.001.fasta_b09assembly_Contig_979_4	0.380256	0.692217	0.202356	0.503516	2.29138	1.00205	0.845296	rank: C; large subunit ribosomal protein L9 (db=kegg)	ribosomal structure
bin.001.fasta_b09assembly_Contig_8_2	0.250826	0.740567	0.235172	0.446004	1.32139	0.709893	0.617308	rank: C; small subunit ribosomal protein S1 (db=kegg)	ribosomal structure
bin.001.fasta_b09assembly_Contig_704_6	0.582027	0.545158	0.323016	0.476251	1.14954	0.696352	0.628725	rank: C; small subunit ribosomal protein S10 (db=kegg)	ribosomal structure
bin.001.fasta_b09assembly_Contig_886_5	0.16995	0.386032	0.182675	0.214462	0.183199	0.469786	0.267684	rank: C; small subunit ribosomal protein S19 (db=kegg)	ribosomal structure
bin.001.fasta_b09assembly_Contig_765_5	0.105883	2.33283	0.0920825	0.0885314	0.366055	0.587447	0.595471	rank: C; small subunit ribosomal protein S5 (db=kegg)	ribosomal structure
bin.001.fasta_b09assembly_Contig_979_7	0.320658	0.268512	0.313664	0.378525	1.35134	0.618523	0.54187	rank: C; small subunit ribosomal protein S6 (db=kegg)	ribosomal structure
bin.001.fasta_b09assembly_Contig_1296_5	0.241003	0.295658	0.181626	0.224588	0.151379	0.384896	0.246525	rank: C; small subunit ribosomal protein S7 (db=kegg)	ribosomal structure
bin.001.fasta_b09assembly_Contig_873_1	0.41867	0.285449	0.742823	0.320202	1.68515	1.00927	0.743595	rank: D; Ribosomal proteins 50S L24/mitochondrial 39S L24 [PF17136.7]; Ribosomal proteins L26 eukaryotic, L24P archaeal [PF16906.8] (db=pfam)	ribosomal structure
bin.001.fasta_b09assembly_Contig_227_4	0.0449521	0.103519	0.0415807	0.0657494	0.166986	0.123807	0.091099	rank: C; polyribonucleotide nucleotidyltransferase [EC:2.7.7.8] (db=kegg)	RNA degradation
bin.001.fasta_b09assembly_Contig_1207_2	0.313537	3.44979	0.25891	0.335351	7.375	1.56601	2.21643	rank: C; DNA-directed RNA polymerase subunit alpha [EC:2.7.7.6] (db=kegg)	RNA polymerase
bin.001.fasta_b09assembly_Contig_1296_1	0.115667	0.409964	0.151639	0.115816	1.00893	0.498446	0.38341	rank: C; DNA-directed RNA polymerase subunit beta [EC:2.7.7.6] (db=kegg)	RNA polymerase
bin.001.fasta_b09assembly_Contig_1296_3	0.109343	0	0.097066	0.258167	2.88205	3.13454	1.08019	rank: C; DNA-directed RNA polymerase subunit beta' [EC:2.7.7.6] (db=kegg)	RNA polymerase
bin.001.fasta_b09assembly_Contig_568_3	0.129372	0.259726	0.0575069	0.0919943	0.544725	0.227454	0.218463	rank: C; transcription termination/antitermination protein NusA (db=kegg)	Transcription factors
bin.001.fasta_b09assembly_Contig_60_4	0.30877	0.396609	0.154966	0.506038	0.645067	0.55593	0.427896	rank: C; elongation factor Ts (db=kegg)	Translation factors
bin.001.fasta_b09assembly_Contig_432_4	1.44356	1.58565	1.37643	1.25061	3.94188	3.93211	2.25504	rank: D; Elongation factor Tu C-terminal domain [PF03143.20] (db=pfam)	Translation factors
bin.001.fasta_b09assembly_Contig_771_4	0.303205	0.316293	0.143335	0.202585	0.605272	0.156344	0.287839	rank: D; nan (db=pfam)	Unknown
bin.001.fasta_b09assembly_Contig_1195_1	0.171065	0	0.0669372	0.0959486	3.5122	2.67746	1.08727	rank: D; Protein of unknown function (DUF1329) [PF07044.14] (db=pfam)	Unknown
bin.001.fasta_b09assembly_Contig_1038_1	0.195236	0.45721	0.104979	0.257376	0.531074	0.416413	0.327048	rank: D; Protein of unknown function (DUF3450) [PF11932.11] (db=pfam)	Unknown
bin.001.fasta_b09assembly_Contig_606_1	0.356132	2.21082	0.229241	0.277468	1.73794	0.66026	0.911977	unknown function	Unknown
bin.001.fasta_b09assembly_Contig_534_3	0.194717	0.291909	0.162965	0.147004	0.29707	0.257108	0.225129	unknown function	Unknown
